# Supplementary material for: Alveolar–Capillary Barrier Protection In Vitro: Lung Cell Type-Specific Effects and Molecular Mechanisms Induced by 1α, 25-Dihydroxyvitamin D3
Source: Int J Mol Sci. 2023 Apr 14;24(8):7298. doi: 10.3390/ijms24087298 (PMC10138495; doi:10.3390/ijms24087298)
Supplement: Supplementary file 1 [file ijms-24-07298-s001.zip]

Archive with 7 entries (5 files):
- ijms-2319618-supplementary/
- ijms-2319618-supplementary/Supplemental_proofs/
- ijms-2319618-supplementary/Supplemental_proofs/ijms-2319618-supplementary Figures_SF.docx
- ijms-2319618-supplementary/Supplemental_proofs/Suppl. Fig 1.jpg
- ijms-2319618-supplementary/Supplemental_proofs/Suppl. Fig 2.jpg
- ijms-2319618-supplementary/Supplemental_proofs/Suppl_Tables_1-4 (1).docx
- ijms-2319618-supplementary/Supplemental_proofs/Suppl_Table_5 (1).xlsx
