# Supplementary material for: Alveolar–Capillary Barrier Protection In Vitro: Lung Cell Type-Specific Effects and Molecular Mechanisms Induced by 1α, 25-Dihydroxyvitamin D3
Source: Int J Mol Sci. 2023 Apr 14;24(8):7298. doi: 10.3390/ijms24087298 (PMC10138495; doi:10.3390/ijms24087298)
Supplement: Supplementary file 1 [file ijms-24-07298-s001.zip › ijms-2319618-supplementary/Supplemental_proofs/Suppl_Table_5 (1).xlsx]

## Sheet: Sheet1
Accession	Description	ΣCoverage	Σ# Proteins	Σ# Unique Peptides	Σ# Peptides	Σ# PSMs	# AAs	MW [kDa]	calc. pI
P04080	Cystatin-B OS=Homo sapiens GN=CSTB PE=1 SV=2 - [CYTB_HUMAN]	97.96	1	21	21	1029	98	11.1326	7.56201
P08727	Keratin, type I cytoskeletal 19 OS=Homo sapiens GN=KRT19 PE=1 SV=4 - [K1C19_HUMAN]	96.75	2	96	125	13516	400	44.0791	5.13525
P63208	S-phase kinase-associated protein 1 OS=Homo sapiens GN=SKP1 PE=1 SV=2 - [SKP1_HUMAN]	96.32	1	18	19	487	163	18.6462	4.53857
P04075	Fructose-bisphosphate aldolase A OS=Homo sapiens GN=ALDOA PE=1 SV=2 - [ALDOA_HUMAN]	95.88	1	19	88	6447	364	39.3953	8.08936
P18085	ADP-ribosylation factor 4 OS=Homo sapiens GN=ARF4 PE=1 SV=3 - [ARF4_HUMAN]	95	2	11	21	1568	180	20.4977	7.13721
P05787	Keratin, type II cytoskeletal 8 OS=Homo sapiens GN=KRT8 PE=1 SV=7 - [K2C8_HUMAN]	94.2	1	140	170	26372	483	53.6711	5.59229
P68363	Tubulin alpha-1B chain OS=Homo sapiens GN=TUBA1B PE=1 SV=1 - [TBA1B_HUMAN]	93.79	2	2	66	4759	451	50.1196	5.05908
Q9BQE3	Tubulin alpha-1C chain OS=Homo sapiens GN=TUBA1C PE=1 SV=1 - [TBA1C_HUMAN]	93.76	2	7	61	4293	449	49.8635	5.09717
P04406	Glyceraldehyde-3-phosphate dehydrogenase OS=Homo sapiens GN=GAPDH PE=1 SV=3 - [G3P_HUMAN]	93.43	1	84	89	10158	335	36.0304	8.45557
P07737	Profilin-1 OS=Homo sapiens GN=PFN1 PE=1 SV=2 - [PROF1_HUMAN]	92.86	1	18	18	2663	140	15.0446	8.26514
P23528	Cofilin-1 OS=Homo sapiens GN=CFL1 PE=1 SV=3 - [COF1_HUMAN]	92.77	1	32	44	3026	166	18.4907	8.08936
Q99714	3-hydroxyacyl-CoA dehydrogenase type-2 OS=Homo sapiens GN=HSD17B10 PE=1 SV=3 - [HCD2_HUMAN]	92.72	1	21	21	831	261	26.9061	7.78174
P05783	Keratin, type I cytoskeletal 18 OS=Homo sapiens GN=KRT18 PE=1 SV=2 - [K1C18_HUMAN]	92.56	3	111	120	13375	430	48.0285	5.45264
P00338	L-lactate dehydrogenase A chain OS=Homo sapiens GN=LDHA PE=1 SV=2 - [LDHA_HUMAN]	92.47	2	56	63	3674	332	36.6654	8.26514
P14174	Macrophage migration inhibitory factor OS=Homo sapiens GN=MIF PE=1 SV=4 - [MIF_HUMAN]	92.17	1	23	23	1119	115	12.4682	7.88428
P05387	60S acidic ribosomal protein P2 OS=Homo sapiens GN=RPLP2 PE=1 SV=1 - [RLA2_HUMAN]	92.17	1	11	12	938	115	11.6578	4.53857
P09382	Galectin-1 OS=Homo sapiens GN=LGALS1 PE=1 SV=2 - [LEG1_HUMAN]	91.85	1	16	16	972	135	14.7062	5.50342
P06733	Alpha-enolase OS=Homo sapiens GN=ENO1 PE=1 SV=2 - [ENOA_HUMAN]	91.71	1	83	119	16258	434	47.1393	7.38623
P25815	Protein S100-P OS=Homo sapiens GN=S100P PE=1 SV=2 - [S100P_HUMAN]	91.58	1	19	19	1172	95	10.3932	4.88135
P04792	Heat shock protein beta-1 OS=Homo sapiens GN=HSPB1 PE=1 SV=2 - [HSPB1_HUMAN]	90.73	1	29	29	1625	205	22.7685	6.40479
Q15370	Transcription elongation factor B polypeptide 2 OS=Homo sapiens GN=TCEB2 PE=1 SV=1 - [ELOB_HUMAN]	90.68	1	14	14	343	118	13.1246	4.88135
P55263	Adenosine kinase OS=Homo sapiens GN=ADK PE=1 SV=2 - [ADK_HUMAN]	90.61	1	42	42	1449	362	40.5197	6.69775
Q9Y2Q5	Ragulator complex protein LAMTOR2 OS=Homo sapiens GN=LAMTOR2 PE=1 SV=1 - [LTOR2_HUMAN]	90.4	1	12	12	456	125	13.4989	5.40186
Q06830	Peroxiredoxin-1 OS=Homo sapiens GN=PRDX1 PE=1 SV=1 - [PRDX1_HUMAN]	89.95	1	24	31	1965	199	22.0963	8.1333
P37802	Transgelin-2 OS=Homo sapiens GN=TAGLN2 PE=1 SV=3 - [TAGL2_HUMAN]	89.95	2	26	26	2485	199	22.3772	8.25049
Q9GZT3	SRA stem-loop-interacting RNA-binding protein, mitochondrial OS=Homo sapiens GN=SLIRP PE=1 SV=1 - [SLIRP_HUMAN]	89.91	1	17	18	520	109	12.3414	10.2427
P80723	Brain acid soluble protein 1 OS=Homo sapiens GN=BASP1 PE=1 SV=2 - [BASP1_HUMAN]	89.87	1	20	20	490	227	22.68	4.62744
P00558	Phosphoglycerate kinase 1 OS=Homo sapiens GN=PGK1 PE=1 SV=3 - [PGK1_HUMAN]	89.69	1	73	91	7102	417	44.5861	8.104
P07437	Tubulin beta chain OS=Homo sapiens GN=TUBB PE=1 SV=2 - [TBB5_HUMAN]	89.19	1	7	71	7317	444	49.639	4.89404
P09972	Fructose-bisphosphate aldolase C OS=Homo sapiens GN=ALDOC PE=1 SV=2 - [ALDOC_HUMAN]	89.01	1	41	58	3261	364	39.4312	6.87354
P07919	Cytochrome b-c1 complex subunit 6, mitochondrial OS=Homo sapiens GN=UQCRH PE=1 SV=2 - [QCR6_HUMAN]	89.01	1	8	8	307	91	10.7319	4.43701
Q13347	Eukaryotic translation initiation factor 3 subunit I OS=Homo sapiens GN=EIF3I PE=1 SV=1 - [EIF3I_HUMAN]	88.92	1	20	21	570	325	36.4786	5.64307
P19105	Myosin regulatory light chain 12A OS=Homo sapiens GN=MYL12A PE=1 SV=2 - [ML12A_HUMAN]	88.89	2	11	24	1687	171	19.7815	4.80518
Q6GMV3	Putative peptidyl-tRNA hydrolase PTRHD1 OS=Homo sapiens GN=PTRHD1 PE=1 SV=1 - [PTRD1_HUMAN]	88.57	1	12	12	243	140	15.7953	9.1001
O95777	U6 snRNA-associated Sm-like protein LSm8 OS=Homo sapiens GN=LSM8 PE=1 SV=3 - [LSM8_HUMAN]	88.54	1	6	6	177	96	10.3963	4.4751
P10809	60 kDa heat shock protein, mitochondrial OS=Homo sapiens GN=HSPD1 PE=1 SV=2 - [CH60_HUMAN]	88.48	1	108	109	10094	573	61.0164	5.87158
P40926	Malate dehydrogenase, mitochondrial OS=Homo sapiens GN=MDH2 PE=1 SV=3 - [MDHM_HUMAN]	88.46	4	49	49	3288	338	35.4807	8.67529
P07237	Protein disulfide-isomerase OS=Homo sapiens GN=P4HB PE=1 SV=3 - [PDIA1_HUMAN]	88.39	1	77	80	5430	508	57.0807	4.86865
P62807	Histone H2B type 1-C/E/F/G/I OS=Homo sapiens GN=HIST1H2BC PE=1 SV=4 - [H2B1C_HUMAN]	88.1	6	3	35	8031	126	13.8976	10.3159
Q16778	Histone H2B type 2-E OS=Homo sapiens GN=HIST2H2BE PE=1 SV=3 - [H2B2E_HUMAN]	88.1	4	2	34	7836	126	13.9116	10.3159
P60660	Myosin light polypeptide 6 OS=Homo sapiens GN=MYL6 PE=1 SV=2 - [MYL6_HUMAN]	88.08	3	13	15	1692	151	16.9191	4.65283
P14618	Pyruvate kinase PKM OS=Homo sapiens GN=PKM PE=1 SV=4 - [KPYM_HUMAN]	87.95	2	96	100	9410	531	57.9	7.84033
P62937	Peptidyl-prolyl cis-trans isomerase A OS=Homo sapiens GN=PPIA PE=1 SV=2 - [PPIA_HUMAN]	87.88	2	31	36	3718	165	18.0009	7.81104
P54819	Adenylate kinase 2, mitochondrial OS=Homo sapiens GN=AK2 PE=1 SV=2 - [KAD2_HUMAN]	87.87	3	32	36	2086	239	26.4608	7.81104
Q9BRA2	Thioredoxin domain-containing protein 17 OS=Homo sapiens GN=TXNDC17 PE=1 SV=1 - [TXD17_HUMAN]	87.8	1	16	16	661	123	13.9318	5.51611
P05386	60S acidic ribosomal protein P1 OS=Homo sapiens GN=RPLP1 PE=1 SV=1 - [RLA1_HUMAN]	87.72	1	13	15	399	114	11.5067	4.32275
P22528	Cornifin-B OS=Homo sapiens GN=SPRR1B PE=1 SV=2 - [SPR1B_HUMAN]	87.64	1	9	9	495	89	9.88093	8.48486
P35232	Prohibitin OS=Homo sapiens GN=PHB PE=1 SV=1 - [PHB_HUMAN]	87.5	1	28	28	1962	272	29.7859	5.75732
P30041	Peroxiredoxin-6 OS=Homo sapiens GN=PRDX6 PE=1 SV=3 - [PRDX6_HUMAN]	87.5	1	26	27	1440	224	25.0192	6.37939
Q99832	T-complex protein 1 subunit eta OS=Homo sapiens GN=CCT7 PE=1 SV=2 - [TCPH_HUMAN]	87.11	3	47	47	1653	543	59.3289	7.6499
P55072	Transitional endoplasmic reticulum ATPase OS=Homo sapiens GN=VCP PE=1 SV=4 - [TERA_HUMAN]	87.1	4	85	90	4652	806	89.2657	5.26221
P62258	14-3-3 protein epsilon OS=Homo sapiens GN=YWHAE PE=1 SV=1 - [1433E_HUMAN]	87.06	1	28	37	4240	255	29.1554	4.7417
P32320	Cytidine deaminase OS=Homo sapiens GN=CDA PE=1 SV=2 - [CDD_HUMAN]	86.99	1	11	11	329	146	16.1739	6.91748
P29373	Cellular retinoic acid-binding protein 2 OS=Homo sapiens GN=CRABP2 PE=1 SV=2 - [RABP2_HUMAN]	86.96	1	21	21	1433	138	15.683	5.40186
O75955	Flotillin-1 OS=Homo sapiens GN=FLOT1 PE=1 SV=3 - [FLOT1_HUMAN]	86.89	1	38	40	1513	427	47.3256	7.48877
P08729	Keratin, type II cytoskeletal 7 OS=Homo sapiens GN=KRT7 PE=1 SV=5 - [K2C7_HUMAN]	86.78	2	86	115	12626	469	51.3543	5.47803
O75874	Isocitrate dehydrogenase [NADP] cytoplasmic OS=Homo sapiens GN=IDH1 PE=1 SV=2 - [IDHC_HUMAN]	86.71	1	38	44	2719	414	46.6295	7.00537
P11142	Heat shock cognate 71 kDa protein OS=Homo sapiens GN=HSPA8 PE=1 SV=1 - [HSP7C_HUMAN]	86.69	1	60	96	5698	646	70.8542	5.51611
P84085	ADP-ribosylation factor 5 OS=Homo sapiens GN=ARF5 PE=1 SV=2 - [ARF5_HUMAN]	86.67	3	9	22	1682	180	20.5166	6.78564
Q14847	LIM and SH3 domain protein 1 OS=Homo sapiens GN=LASP1 PE=1 SV=2 - [LASP1_HUMAN]	86.59	1	29	29	958	261	29.6982	7.04932
P04632	Calpain small subunit 1 OS=Homo sapiens GN=CAPNS1 PE=1 SV=1 - [CPNS1_HUMAN]	86.57	1	18	18	1418	268	28.2977	5.19873
Q04837	Single-stranded DNA-binding protein, mitochondrial OS=Homo sapiens GN=SSBP1 PE=1 SV=1 - [SSBP_HUMAN]	86.49	1	21	21	1066	148	17.249	9.59814
O95336	6-phosphogluconolactonase OS=Homo sapiens GN=PGLS PE=1 SV=2 - [6PGL_HUMAN]	86.43	1	16	16	664	258	27.5296	6.04932
P48739	Phosphatidylinositol transfer protein beta isoform OS=Homo sapiens GN=PITPNB PE=1 SV=2 - [PIPNB_HUMAN]	86.35	1	24	29	646	271	31.5199	6.87354
O75947	ATP synthase subunit d, mitochondrial OS=Homo sapiens GN=ATP5H PE=1 SV=3 - [ATP5H_HUMAN]	86.34	1	18	18	904	161	18.4795	5.30029
P61604	10 kDa heat shock protein, mitochondrial OS=Homo sapiens GN=HSPE1 PE=1 SV=2 - [CH10_HUMAN]	86.27	1	17	17	1253	102	10.9249	8.92432
P51858	Hepatoma-derived growth factor OS=Homo sapiens GN=HDGF PE=1 SV=1 - [HDGF_HUMAN]	86.25	1	35	36	1635	240	26.7719	4.729
P15531	Nucleoside diphosphate kinase A OS=Homo sapiens GN=NME1 PE=1 SV=1 - [NDKA_HUMAN]	86.18	1	9	17	1242	152	17.1377	6.18896
P32969	60S ribosomal protein L9 OS=Homo sapiens GN=RPL9 PE=1 SV=1 - [RL9_HUMAN]	85.94	1	27	27	935	192	21.8498	9.94971
P63104	14-3-3 protein zeta/delta OS=Homo sapiens GN=YWHAZ PE=1 SV=1 - [1433Z_HUMAN]	85.71	1	32	54	4708	245	27.7277	4.79248
Q99497	Protein deglycase DJ-1 OS=Homo sapiens GN=PARK7 PE=1 SV=2 - [PARK7_HUMAN]	85.71	1	26	26	1287	189	19.8785	6.78564
P84077	ADP-ribosylation factor 1 OS=Homo sapiens GN=ARF1 PE=1 SV=2 - [ARF1_HUMAN]	85.64	3	5	27	2102	181	20.6837	6.80029
P61026	Ras-related protein Rab-10 OS=Homo sapiens GN=RAB10 PE=1 SV=1 - [RAB10_HUMAN]	85.5	2	15	22	1152	200	22.5266	8.38232
P05388	60S acidic ribosomal protein P0 OS=Homo sapiens GN=RPLP0 PE=1 SV=1 - [RLA0_HUMAN]	85.17	1	33	33	1476	317	34.2518	5.97314
Q9NQR4	Omega-amidase NIT2 OS=Homo sapiens GN=NIT2 PE=1 SV=1 - [NIT2_HUMAN]	85.14	1	23	23	562	276	30.5886	7.21045
P19012	Keratin, type I cytoskeletal 15 OS=Homo sapiens GN=KRT15 PE=1 SV=3 - [K1C15_HUMAN]	85.09	1	18	41	2312	456	49.1811	4.76709
P31947	14-3-3 protein sigma OS=Homo sapiens GN=SFN PE=1 SV=1 - [1433S_HUMAN]	85.08	1	20	29	2315	248	27.7567	4.7417
Q15286	Ras-related protein Rab-35 OS=Homo sapiens GN=RAB35 PE=1 SV=1 - [RAB35_HUMAN]	85.07	4	11	17	828	201	23.0108	8.29443
P29401	Transketolase OS=Homo sapiens GN=TKT PE=1 SV=3 - [TKT_HUMAN]	85.07	3	76	76	5018	623	67.8347	7.66455
Q5QNW6	Histone H2B type 2-F OS=Homo sapiens GN=HIST2H2BF PE=1 SV=3 - [H2B2F_HUMAN]	84.92	3	3	31	5292	126	13.9116	10.3159
P0DMV9	Heat shock 70 kDa protein 1B OS=Homo sapiens GN=HSPA1B PE=1 SV=1 - [HS71B_HUMAN]	84.87	1	31	75	3929	641	70.009	5.65576
P60953	Cell division control protein 42 homolog OS=Homo sapiens GN=CDC42 PE=1 SV=2 - [CDC42_HUMAN]	84.82	1	19	23	1069	191	21.245	6.55127
P21796	Voltage-dependent anion-selective channel protein 1 OS=Homo sapiens GN=VDAC1 PE=1 SV=2 - [VDAC1_HUMAN]	84.81	1	23	28	1624	283	30.7536	8.54346
Q9HCY8	Protein S100-A14 OS=Homo sapiens GN=S100A14 PE=1 SV=1 - [S10AE_HUMAN]	84.62	1	9	10	475	104	11.6548	5.23682
P68371	Tubulin beta-4B chain OS=Homo sapiens GN=TUBB4B PE=1 SV=1 - [TBB4B_HUMAN]	84.49	2	2	67	6769	445	49.799	4.89404
Q8WUH6	Transmembrane protein 263 OS=Homo sapiens GN=TMEM263 PE=1 SV=1 - [TM263_HUMAN]	84.48	1	6	7	134	116	11.7411	9.31982
P07741	Adenine phosphoribosyltransferase OS=Homo sapiens GN=APRT PE=1 SV=2 - [APT_HUMAN]	84.44	2	18	19	1455	180	19.5954	6.02393
P29692	Elongation factor 1-delta OS=Homo sapiens GN=EEF1D PE=1 SV=5 - [EF1D_HUMAN]	84.34	1	22	27	1056	281	31.1028	5.0083
O43768	Alpha-endosulfine OS=Homo sapiens GN=ENSA PE=1 SV=1 - [ENSA_HUMAN]	84.3	1	13	14	201	121	13.3808	7.23975
P17980	26S protease regulatory subunit 6A OS=Homo sapiens GN=PSMC3 PE=1 SV=3 - [PRS6A_HUMAN]	84.28	1	35	36	1512	439	49.1725	5.23682
P22392	Nucleoside diphosphate kinase B OS=Homo sapiens GN=NME2 PE=1 SV=1 - [NDKB_HUMAN]	84.21	2	9	17	1501	152	17.2869	8.41162
Q99880	Histone H2B type 1-L OS=Homo sapiens GN=HIST1H2BL PE=1 SV=3 - [H2B1L_HUMAN]	84.13	2	2	22	5327	126	13.9436	10.3159
O15511	Actin-related protein 2/3 complex subunit 5 OS=Homo sapiens GN=ARPC5 PE=1 SV=3 - [ARPC5_HUMAN]	84.11	1	13	14	409	151	16.3103	5.66846
P43304	Glycerol-3-phosphate dehydrogenase, mitochondrial OS=Homo sapiens GN=GPD2 PE=1 SV=3 - [GPDM_HUMAN]	84.04	1	67	67	2788	727	80.8016	7.69385
Q16864	V-type proton ATPase subunit F OS=Homo sapiens GN=ATP6V1F PE=1 SV=2 - [VATF_HUMAN]	84.03	1	8	8	161	119	13.362	5.51611
Q6P587	Acylpyruvase FAHD1, mitochondrial OS=Homo sapiens GN=FAHD1 PE=1 SV=2 - [FAHD1_HUMAN]	83.93	1	25	25	549	224	24.8267	7.38623
Q96EL3	39S ribosomal protein L53, mitochondrial OS=Homo sapiens GN=MRPL53 PE=1 SV=1 - [RM53_HUMAN]	83.93	1	8	8	178	112	12.0992	8.76318
O75608	Acyl-protein thioesterase 1 OS=Homo sapiens GN=LYPLA1 PE=1 SV=1 - [LYPA1_HUMAN]	83.91	1	16	16	651	230	24.6535	6.771
Q9UK76	Hematological and neurological expressed 1 protein OS=Homo sapiens GN=HN1 PE=1 SV=3 - [HN1_HUMAN]	83.77	1	9	9	210	154	16.0049	5.60498
P08758	Annexin A5 OS=Homo sapiens GN=ANXA5 PE=1 SV=2 - [ANXA5_HUMAN]	83.75	3	31	32	1167	320	35.9144	5.04639
P31946	14-3-3 protein beta/alpha OS=Homo sapiens GN=YWHAB PE=1 SV=3 - [1433B_HUMAN]	83.74	1	11	33	2643	246	28.0648	4.83057
O60701	UDP-glucose 6-dehydrogenase OS=Homo sapiens GN=UGDH PE=1 SV=1 - [UGDH_HUMAN]	83.6	1	40	41	1453	494	54.9893	7.12256
P51149	Ras-related protein Rab-7a OS=Homo sapiens GN=RAB7A PE=1 SV=1 - [RAB7A_HUMAN]	83.57	1	24	24	1477	207	23.4748	6.69775
P30101	Protein disulfide-isomerase A3 OS=Homo sapiens GN=PDIA3 PE=1 SV=4 - [PDIA3_HUMAN]	83.56	1	62	69	3458	505	56.7468	6.354
P13804	Electron transfer flavoprotein subunit alpha, mitochondrial OS=Homo sapiens GN=ETFA PE=1 SV=1 - [ETFA_HUMAN]	83.48	1	24	25	1165	333	35.0576	8.38232
Q12905	Interleukin enhancer-binding factor 2 OS=Homo sapiens GN=ILF2 PE=1 SV=2 - [ILF2_HUMAN]	83.33	1	31	31	1416	390	43.0352	5.26221
P06748	Nucleophosmin OS=Homo sapiens GN=NPM1 PE=1 SV=2 - [NPM_HUMAN]	83.33	3	44	46	3870	294	32.5548	4.77979
P63244	Receptor of activated protein C kinase 1 OS=Homo sapiens GN=RACK1 PE=1 SV=3 - [RACK1_HUMAN]	83.28	1	32	32	1443	317	35.0546	7.69385
Q9Y333	U6 snRNA-associated Sm-like protein LSm2 OS=Homo sapiens GN=LSM2 PE=1 SV=1 - [LSM2_HUMAN]	83.16	1	8	9	252	95	10.8276	6.52197
P18669	Phosphoglycerate mutase 1 OS=Homo sapiens GN=PGAM1 PE=1 SV=2 - [PGAM1_HUMAN]	83.07	2	24	30	2081	254	28.7858	7.18115
Q15181	Inorganic pyrophosphatase OS=Homo sapiens GN=PPA1 PE=1 SV=2 - [IPYR_HUMAN]	83.04	1	30	32	1541	289	32.6392	5.85889
P60981	Destrin OS=Homo sapiens GN=DSTN PE=1 SV=3 - [DEST_HUMAN]	83.03	1	26	30	1591	165	18.4935	7.85498
O00299	Chloride intracellular channel protein 1 OS=Homo sapiens GN=CLIC1 PE=1 SV=4 - [CLIC1_HUMAN]	82.99	1	25	27	1585	241	26.9057	5.17334
P60709	Actin, cytoplasmic 1 OS=Homo sapiens GN=ACTB PE=1 SV=1 - [ACTB_HUMAN]	82.93	5	42	112	19755	375	41.7097	5.47803
Q96AB3	Isochorismatase domain-containing protein 2 OS=Homo sapiens GN=ISOC2 PE=1 SV=1 - [ISOC2_HUMAN]	82.93	1	10	10	172	205	22.3228	7.76709
Q09666	Neuroblast differentiation-associated protein AHNAK OS=Homo sapiens GN=AHNAK PE=1 SV=2 - [AHNK_HUMAN]	82.92	1	345	352	14881	5890	628.699	6.15088
Q7RTV0	PHD finger-like domain-containing protein 5A OS=Homo sapiens GN=PHF5A PE=1 SV=1 - [PHF5A_HUMAN]	82.73	1	11	11	180	110	12.397	8.41162
Q99623	Prohibitin-2 OS=Homo sapiens GN=PHB2 PE=1 SV=2 - [PHB2_HUMAN]	82.61	1	31	31	1706	299	33.2759	9.83252
P61981	14-3-3 protein gamma OS=Homo sapiens GN=YWHAG PE=1 SV=2 - [1433G_HUMAN]	82.59	1	18	27	2340	247	28.2849	4.89404
P11021	78 kDa glucose-regulated protein OS=Homo sapiens GN=HSPA5 PE=1 SV=2 - [GRP78_HUMAN]	82.57	2	69	78	6225	654	72.2884	5.16064
P13667	Protein disulfide-isomerase A4 OS=Homo sapiens GN=PDIA4 PE=1 SV=2 - [PDIA4_HUMAN]	82.48	2	79	86	6119	645	72.887	5.07178
P62820	Ras-related protein Rab-1A OS=Homo sapiens GN=RAB1A PE=1 SV=3 - [RAB1A_HUMAN]	82.44	2	10	24	2624	205	22.6634	6.21436
Q9UI30	Multifunctional methyltransferase subunit TRM112-like protein OS=Homo sapiens GN=TRMT112 PE=1 SV=1 - [TR112_HUMAN]	82.4	1	8	8	180	125	14.1903	5.26221
P62244	40S ribosomal protein S15a OS=Homo sapiens GN=RPS15A PE=1 SV=2 - [RS15A_HUMAN]	82.31	1	15	16	624	130	14.83	10.1255
Q15019	Septin-2 OS=Homo sapiens GN=SEPT2 PE=1 SV=1 - [SEPT2_HUMAN]	82.27	1	24	26	925	361	41.4613	6.59521
P61088	Ubiquitin-conjugating enzyme E2 N OS=Homo sapiens GN=UBE2N PE=1 SV=1 - [UBE2N_HUMAN]	82.24	1	11	12	658	152	17.127	6.56592
P35221	Catenin alpha-1 OS=Homo sapiens GN=CTNNA1 PE=1 SV=1 - [CTNA1_HUMAN]	82.23	2	60	83	3639	906	100.009	6.29053
P15311	Ezrin OS=Homo sapiens GN=EZR PE=1 SV=4 - [EZRI_HUMAN]	82.08	1	58	85	5786	586	69.3697	6.26514
P61224	Ras-related protein Rap-1b OS=Homo sapiens GN=RAP1B PE=1 SV=1 - [RAP1B_HUMAN]	82.07	1	7	19	927	184	20.8116	5.78271
P16152	Carbonyl reductase [NADPH] 1 OS=Homo sapiens GN=CBR1 PE=1 SV=3 - [CBR1_HUMAN]	81.95	1	18	24	876	277	30.3559	8.32373
P31949	Protein S100-A11 OS=Homo sapiens GN=S100A11 PE=1 SV=2 - [S10AB_HUMAN]	81.9	1	16	16	1312	105	11.7328	7.12256
P23381	Tryptophan--tRNA ligase, cytoplasmic OS=Homo sapiens GN=WARS PE=1 SV=2 - [SYWC_HUMAN]	81.74	3	44	44	1701	471	53.1316	6.22705
P43490	Nicotinamide phosphoribosyltransferase OS=Homo sapiens GN=NAMPT PE=1 SV=1 - [NAMPT_HUMAN]	81.67	1	56	56	4604	491	55.4866	7.15186
P68431	Histone H3.1 OS=Homo sapiens GN=HIST1H3A PE=1 SV=2 - [H31_HUMAN]	81.62	1	4	32	1640	136	15.3945	11.1216
Q71DI3	Histone H3.2 OS=Homo sapiens GN=HIST2H3A PE=1 SV=3 - [H32_HUMAN]	81.62	1	2	30	1470	136	15.3785	11.2681
P84243	Histone H3.3 OS=Homo sapiens GN=H3F3A PE=1 SV=2 - [H33_HUMAN]	81.62	1	4	28	1458	136	15.3185	11.2681
Q9H0U4	Ras-related protein Rab-1B OS=Homo sapiens GN=RAB1B PE=1 SV=1 - [RAB1B_HUMAN]	81.59	2	6	26	2204	201	22.1572	5.73193
P62805	Histone H4 OS=Homo sapiens GN=HIST1H4A PE=1 SV=2 - [H4_HUMAN]	81.55	1	32	32	7523	103	11.3604	11.356
Q13509	Tubulin beta-3 chain OS=Homo sapiens GN=TUBB3 PE=1 SV=2 - [TBB3_HUMAN]	81.33	1	11	50	4913	450	50.4003	4.93213
P48643	T-complex protein 1 subunit epsilon OS=Homo sapiens GN=CCT5 PE=1 SV=1 - [TCPE_HUMAN]	81.33	1	46	48	1946	541	59.6328	5.65576
P27797	Calreticulin OS=Homo sapiens GN=CALR PE=1 SV=1 - [CALR_HUMAN]	81.29	1	65	65	3259	417	48.1118	4.43701
P27348	14-3-3 protein theta OS=Homo sapiens GN=YWHAQ PE=1 SV=1 - [1433T_HUMAN]	81.22	3	18	36	2600	245	27.7468	4.77979
P61204	ADP-ribosylation factor 3 OS=Homo sapiens GN=ARF3 PE=1 SV=2 - [ARF3_HUMAN]	81.22	3	1	23	683	181	20.5877	7.43018
P46783	40S ribosomal protein S10 OS=Homo sapiens GN=RPS10 PE=1 SV=1 - [RS10_HUMAN]	81.21	1	17	18	887	165	18.8859	10.1548
P62879	Guanine nucleotide-binding protein G(I)/G(S)/G(T) subunit beta-2 OS=Homo sapiens GN=GNB2 PE=1 SV=3 - [GBB2_HUMAN]	81.18	1	17	24	933	340	37.3071	5.99854
P11413	Glucose-6-phosphate 1-dehydrogenase OS=Homo sapiens GN=G6PD PE=1 SV=4 - [G6PD_HUMAN]	81.17	1	43	43	1277	515	59.219	6.84424
P00505	Aspartate aminotransferase, mitochondrial OS=Homo sapiens GN=GOT2 PE=1 SV=3 - [AATM_HUMAN]	81.16	1	44	44	1718	430	47.4873	9.01221
P56385	ATP synthase subunit e, mitochondrial OS=Homo sapiens GN=ATP5I PE=1 SV=2 - [ATP5I_HUMAN]	81.16	1	6	7	269	69	7.92833	9.34912
P23396	40S ribosomal protein S3 OS=Homo sapiens GN=RPS3 PE=1 SV=2 - [RS3_HUMAN]	81.07	1	22	22	1741	243	26.6714	9.65674
O43809	Cleavage and polyadenylation specificity factor subunit 5 OS=Homo sapiens GN=NUDT21 PE=1 SV=1 - [CPSF5_HUMAN]	81.06	1	19	20	485	227	26.2107	8.82178
P51148	Ras-related protein Rab-5C OS=Homo sapiens GN=RAB5C PE=1 SV=2 - [RAB5C_HUMAN]	81.02	1	11	16	683	216	23.4678	8.41162
Q96K17	Transcription factor BTF3 homolog 4 OS=Homo sapiens GN=BTF3L4 PE=1 SV=1 - [BT3L4_HUMAN]	81.01	1	15	17	304	158	17.26	6.354
P26641	Elongation factor 1-gamma OS=Homo sapiens GN=EEF1G PE=1 SV=3 - [EF1G_HUMAN]	81.01	1	45	45	2138	437	50.0871	6.66846
P24666	Low molecular weight phosphotyrosine protein phosphatase OS=Homo sapiens GN=ACP1 PE=1 SV=3 - [PPAC_HUMAN]	81.01	1	14	15	510	158	18.0308	6.7417
P13010	X-ray repair cross-complementing protein 5 OS=Homo sapiens GN=XRCC5 PE=1 SV=3 - [XRCC5_HUMAN]	81.01	1	73	74	3750	732	82.6523	5.80811
Q14019	Coactosin-like protein OS=Homo sapiens GN=COTL1 PE=1 SV=3 - [COTL1_HUMAN]	80.99	1	14	14	413	142	15.935	5.66846
P78371	T-complex protein 1 subunit beta OS=Homo sapiens GN=CCT2 PE=1 SV=4 - [TCPB_HUMAN]	80.93	1	43	44	2425	535	57.4521	6.45557
P27695	DNA-(apurinic or apyrimidinic site) lyase OS=Homo sapiens GN=APEX1 PE=1 SV=2 - [APEX1_HUMAN]	80.82	1	35	35	1206	318	35.5322	8.11865
P68366	Tubulin alpha-4A chain OS=Homo sapiens GN=TUBA4A PE=1 SV=1 - [TBA4A_HUMAN]	80.8	1	5	56	3863	448	49.8924	5.05908
Q13813	Spectrin alpha chain, non-erythrocytic 1 OS=Homo sapiens GN=SPTAN1 PE=1 SV=3 - [SPTN1_HUMAN]	80.78	2	206	213	6360	2472	284.364	5.35107
P13639	Elongation factor 2 OS=Homo sapiens GN=EEF2 PE=1 SV=4 - [EF2_HUMAN]	80.77	1	85	88	5888	858	95.277	6.82959
P30086	Phosphatidylethanolamine-binding protein 1 OS=Homo sapiens GN=PEBP1 PE=1 SV=3 - [PEBP1_HUMAN]	80.75	1	17	17	537	187	21.0437	7.53271
Q9Y224	UPF0568 protein C14orf166 OS=Homo sapiens GN=C14orf166 PE=1 SV=1 - [CN166_HUMAN]	80.74	1	21	21	787	244	28.0507	6.65381
Q9ULC4	Malignant T-cell-amplified sequence 1 OS=Homo sapiens GN=MCTS1 PE=1 SV=1 - [MCTS1_HUMAN]	80.66	1	15	15	597	181	20.5418	8.82178
P14868	Aspartate--tRNA ligase, cytoplasmic OS=Homo sapiens GN=DARS PE=1 SV=2 - [SYDC_HUMAN]	80.64	1	41	41	1556	501	57.1	6.55127
O43399	Tumor protein D54 OS=Homo sapiens GN=TPD52L2 PE=1 SV=2 - [TPD54_HUMAN]	80.58	1	21	21	758	206	22.2243	5.36377
P22532	Small proline-rich protein 2D OS=Homo sapiens GN=SPRR2D PE=2 SV=2 - [SPR2D_HUMAN]	80.56	1	6	6	215	72	7.89962	8.36768
P30046	D-dopachrome decarboxylase OS=Homo sapiens GN=DDT PE=1 SV=3 - [DOPD_HUMAN]	80.51	1	12	12	301	118	12.7037	7.29834
Q13011	Delta(3,5)-Delta(2,4)-dienoyl-CoA isomerase, mitochondrial OS=Homo sapiens GN=ECH1 PE=1 SV=2 - [ECH1_HUMAN]	80.49	1	35	35	1599	328	35.7934	8.00146
P07476	Involucrin OS=Homo sapiens GN=IVL PE=1 SV=2 - [INVO_HUMAN]	80.34	1	51	53	2706	585	68.4372	4.61475
Q15365	Poly(rC)-binding protein 1 OS=Homo sapiens GN=PCBP1 PE=1 SV=2 - [PCBP1_HUMAN]	80.34	1	20	26	1474	356	37.4739	7.09326
Q15126	Phosphomevalonate kinase OS=Homo sapiens GN=PMVK PE=1 SV=3 - [PMVK_HUMAN]	80.21	1	15	15	292	192	21.9812	5.73193
P04181	Ornithine aminotransferase, mitochondrial OS=Homo sapiens GN=OAT PE=1 SV=1 - [OAT_HUMAN]	80.18	3	40	41	1772	439	48.5042	7.03467
P35244	Replication protein A 14 kDa subunit OS=Homo sapiens GN=RPA3 PE=1 SV=1 - [RFA3_HUMAN]	80.17	1	7	7	315	121	13.5599	5.08447
Q9NWV4	UPF0587 protein C1orf123 OS=Homo sapiens GN=C1orf123 PE=1 SV=1 - [CA123_HUMAN]	80	1	10	10	162	160	18.0368	5.0083
O14737	Programmed cell death protein 5 OS=Homo sapiens GN=PDCD5 PE=1 SV=3 - [PDCD5_HUMAN]	80	2	10	12	285	125	14.2763	6.03662
P61106	Ras-related protein Rab-14 OS=Homo sapiens GN=RAB14 PE=1 SV=4 - [RAB14_HUMAN]	80	1	17	19	971	215	23.8819	6.21436
P09525	Annexin A4 OS=Homo sapiens GN=ANXA4 PE=1 SV=4 - [ANXA4_HUMAN]	79.94	1	30	35	1639	319	35.8601	6.12549
P35998	26S protease regulatory subunit 7 OS=Homo sapiens GN=PSMC2 PE=1 SV=3 - [PRS7_HUMAN]	79.91	1	38	40	1489	433	48.6031	5.94775
O95861	3'(2'),5'-bisphosphate nucleotidase 1 OS=Homo sapiens GN=BPNT1 PE=1 SV=1 - [BPNT1_HUMAN]	79.87	1	19	20	499	308	33.3712	5.69385
P68104	Elongation factor 1-alpha 1 OS=Homo sapiens GN=EEF1A1 PE=1 SV=1 - [EF1A1_HUMAN]	79.87	2	47	70	5148	462	50.1091	9.01221
Q9UHA4	Ragulator complex protein LAMTOR3 OS=Homo sapiens GN=LAMTOR3 PE=1 SV=1 - [LTOR3_HUMAN]	79.84	1	12	12	227	124	13.6143	7.34229
P08238	Heat shock protein HSP 90-beta OS=Homo sapiens GN=HSP90AB1 PE=1 SV=4 - [HS90B_HUMAN]	79.83	3	63	110	8004	724	83.2121	5.03369
O75531	Barrier-to-autointegration factor OS=Homo sapiens GN=BANF1 PE=1 SV=1 - [BAF_HUMAN]	79.78	2	11	11	769	89	10.052	6.0874
P28838	Cytosol aminopeptidase OS=Homo sapiens GN=LAP3 PE=1 SV=3 - [AMPL_HUMAN]	79.77	1	38	38	1305	519	56.1308	7.92822
Q9NX24	H/ACA ribonucleoprotein complex subunit 2 OS=Homo sapiens GN=NHP2 PE=1 SV=1 - [NHP2_HUMAN]	79.74	1	11	11	208	153	17.1899	8.22119
P55769	NHP2-like protein 1 OS=Homo sapiens GN=SNU13 PE=1 SV=3 - [NH2L1_HUMAN]	79.69	1	14	14	380	128	14.1646	8.45557
Q5XKP0	MICOS complex subunit MIC13 OS=Homo sapiens GN=MIC13 PE=1 SV=1 - [MIC13_HUMAN]	79.66	1	8	8	169	118	13.0788	9.42236
P51970	NADH dehydrogenase [ubiquinone] 1 alpha subcomplex subunit 8 OS=Homo sapiens GN=NDUFA8 PE=1 SV=3 - [NDUA8_HUMAN]	79.65	1	15	15	250	172	20.0921	7.6499
P54577	Tyrosine--tRNA ligase, cytoplasmic OS=Homo sapiens GN=YARS PE=1 SV=4 - [SYYC_HUMAN]	79.55	2	53	54	1703	528	59.1061	7.04932
P63313	Thymosin beta-10 OS=Homo sapiens GN=TMSB10 PE=1 SV=2 - [TYB10_HUMAN]	79.55	1	3	6	230	44	5.02255	5.36377
O00244	Copper transport protein ATOX1 OS=Homo sapiens GN=ATOX1 PE=1 SV=1 - [ATOX1_HUMAN]	79.41	1	6	6	134	68	7.39674	7.23975
P05161	Ubiquitin-like protein ISG15 OS=Homo sapiens GN=ISG15 PE=1 SV=5 - [ISG15_HUMAN]	79.39	1	11	11	286	165	17.8763	7.44482
P30050	60S ribosomal protein L12 OS=Homo sapiens GN=RPL12 PE=1 SV=1 - [RL12_HUMAN]	79.39	1	15	15	733	165	17.8075	9.42236
P50990	T-complex protein 1 subunit theta OS=Homo sapiens GN=CCT8 PE=1 SV=4 - [TCPQ_HUMAN]	79.38	1	48	49	2048	548	59.5825	5.60498
P60174	Triosephosphate isomerase OS=Homo sapiens GN=TPI1 PE=1 SV=3 - [TPIS_HUMAN]	79.37	1	40	40	3325	286	30.7717	5.92236
P00492	Hypoxanthine-guanine phosphoribosyltransferase OS=Homo sapiens GN=HPRT1 PE=1 SV=2 - [HPRT_HUMAN]	79.36	1	12	14	501	218	24.5636	6.68311
P14927	Cytochrome b-c1 complex subunit 7 OS=Homo sapiens GN=UQCRB PE=1 SV=2 - [QCR7_HUMAN]	79.28	1	12	13	387	111	13.522	8.77783
P26038	Moesin OS=Homo sapiens GN=MSN PE=1 SV=3 - [MOES_HUMAN]	79.2	1	60	85	5733	577	67.7778	6.40479
P42704	Leucine-rich PPR motif-containing protein, mitochondrial OS=Homo sapiens GN=LRPPRC PE=1 SV=3 - [LPPRC_HUMAN]	79.12	3	128	131	5635	1394	157.805	6.12549
Q8TCD5	5'(3')-deoxyribonucleotidase, cytosolic type OS=Homo sapiens GN=NT5C PE=1 SV=2 - [NT5C_HUMAN]	79.1	1	12	12	237	201	23.3681	6.63916
P62136	Serine/threonine-protein phosphatase PP1-alpha catalytic subunit OS=Homo sapiens GN=PPP1CA PE=1 SV=1 - [PP1A_HUMAN]	79.09	1	6	28	1228	330	37.4878	6.32861
O00422	Histone deacetylase complex subunit SAP18 OS=Homo sapiens GN=SAP18 PE=1 SV=1 - [SAP18_HUMAN]	79.08	1	15	15	441	153	17.55	9.34912
P07355	Annexin A2 OS=Homo sapiens GN=ANXA2 PE=1 SV=2 - [ANXA2_HUMAN]	79.06	1	50	50	4478	339	38.5798	7.75244
P17987	T-complex protein 1 subunit alpha OS=Homo sapiens GN=TCP1 PE=1 SV=1 - [TCPA_HUMAN]	78.96	2	41	44	1639	556	60.3056	6.11279
P52565	Rho GDP-dissociation inhibitor 1 OS=Homo sapiens GN=ARHGDIA PE=1 SV=3 - [GDIR1_HUMAN]	78.92	1	22	22	633	204	23.1927	5.10986
P00491	Purine nucleoside phosphorylase OS=Homo sapiens GN=PNP PE=1 SV=2 - [PNPH_HUMAN]	78.89	1	19	19	875	289	32.0972	6.94678
Q15149	Plectin OS=Homo sapiens GN=PLEC PE=1 SV=3 - [PLEC_HUMAN]	78.86	2	448	474	20527	4684	531.466	5.96045
P62993	Growth factor receptor-bound protein 2 OS=Homo sapiens GN=GRB2 PE=1 SV=1 - [GRB2_HUMAN]	78.8	1	16	16	252	217	25.1904	6.31592
O43852	Calumenin OS=Homo sapiens GN=CALU PE=1 SV=2 - [CALU_HUMAN]	78.73	1	33	33	1794	315	37.0835	4.64014
Q15691	Microtubule-associated protein RP/EB family member 1 OS=Homo sapiens GN=MAPRE1 PE=1 SV=3 - [MARE1_HUMAN]	78.73	1	19	21	495	268	29.9802	5.13525
Q9Y5J6	Mitochondrial import inner membrane translocase subunit Tim10 B OS=Homo sapiens GN=TIMM10B PE=1 SV=1 - [T10B_HUMAN]	78.64	1	5	6	95	103	11.5787	7.43018
Q9P2E9	Ribosome-binding protein 1 OS=Homo sapiens GN=RRBP1 PE=1 SV=4 - [RRBP1_HUMAN]	78.58	3	113	118	3584	1410	152.381	8.60205
P62829	60S ribosomal protein L23 OS=Homo sapiens GN=RPL23 PE=1 SV=1 - [RL23_HUMAN]	78.57	1	19	19	1124	140	14.8561	10.5063
O75340	Programmed cell death protein 6 OS=Homo sapiens GN=PDCD6 PE=1 SV=1 - [PDCD6_HUMAN]	78.53	1	14	14	391	191	21.8548	5.40186
P14550	Alcohol dehydrogenase [NADP(+)] OS=Homo sapiens GN=AKR1A1 PE=1 SV=3 - [AK1A1_HUMAN]	78.46	4	27	30	1170	325	36.5499	6.78564
Q15121	Astrocytic phosphoprotein PEA-15 OS=Homo sapiens GN=PEA15 PE=1 SV=2 - [PEA15_HUMAN]	78.46	1	10	10	201	130	15.0308	5.021
P20042	Eukaryotic translation initiation factor 2 subunit 2 OS=Homo sapiens GN=EIF2S2 PE=1 SV=2 - [IF2B_HUMAN]	78.38	1	32	32	850	333	38.3644	5.79541
O15144	Actin-related protein 2/3 complex subunit 2 OS=Homo sapiens GN=ARPC2 PE=1 SV=1 - [ARPC2_HUMAN]	78.33	1	28	28	1136	300	34.3115	7.35693
P49411	Elongation factor Tu, mitochondrial OS=Homo sapiens GN=TUFM PE=1 SV=2 - [EFTU_HUMAN]	78.32	1	53	53	3720	452	49.5102	7.60596
Q9NTK5	Obg-like ATPase 1 OS=Homo sapiens GN=OLA1 PE=1 SV=2 - [OLA1_HUMAN]	78.28	1	33	33	1131	396	44.7153	7.81104
P62834	Ras-related protein Rap-1A OS=Homo sapiens GN=RAP1A PE=1 SV=1 - [RAP1A_HUMAN]	78.26	1	4	16	734	184	20.9737	6.66846
P02545	Prelamin-A/C OS=Homo sapiens GN=LMNA PE=1 SV=1 - [LMNA_HUMAN]	78.01	3	86	91	6947	664	74.0947	7.02002
Q96HE7	ERO1-like protein alpha OS=Homo sapiens GN=ERO1A PE=1 SV=2 - [ERO1A_HUMAN]	77.99	2	51	52	2623	468	54.3581	5.68115
P05455	Lupus La protein OS=Homo sapiens GN=SSB PE=1 SV=2 - [LA_HUMAN]	77.94	1	51	52	2120	408	46.8082	7.12256
Q9H910	Hematological and neurological expressed 1-like protein OS=Homo sapiens GN=HN1L PE=1 SV=1 - [HN1L_HUMAN]	77.89	1	15	15	454	190	20.051	9.26123
P06576	ATP synthase subunit beta, mitochondrial OS=Homo sapiens GN=ATP5B PE=1 SV=3 - [ATPB_HUMAN]	77.88	1	53	53	4222	529	56.5246	5.40186
P55084	Trifunctional enzyme subunit beta, mitochondrial OS=Homo sapiens GN=HADHB PE=1 SV=3 - [ECHB_HUMAN]	77.85	2	45	47	1595	474	51.2615	9.40771
Q9BVA1	Tubulin beta-2B chain OS=Homo sapiens GN=TUBB2B PE=1 SV=1 - [TBB2B_HUMAN]	77.75	1	1	57	1809	445	49.9209	4.89404
Q6FI13	Histone H2A type 2-A OS=Homo sapiens GN=HIST2H2AA3 PE=1 SV=3 - [H2A2A_HUMAN]	77.69	1	2	30	3712	130	14.0869	10.9019
Q9UK45	U6 snRNA-associated Sm-like protein LSm7 OS=Homo sapiens GN=LSM7 PE=1 SV=1 - [LSM7_HUMAN]	77.67	1	9	9	259	103	11.595	5.2749
P52566	Rho GDP-dissociation inhibitor 2 OS=Homo sapiens GN=ARHGDIB PE=1 SV=3 - [GDIR2_HUMAN]	77.61	2	22	22	1200	201	22.9736	5.21143
Q96C01	Protein FAM136A OS=Homo sapiens GN=FAM136A PE=1 SV=1 - [F136A_HUMAN]	77.54	1	12	12	311	138	15.6307	7.60596
Q9UKY7	Protein CDV3 homolog OS=Homo sapiens GN=CDV3 PE=1 SV=1 - [CDV3_HUMAN]	77.52	1	18	18	446	258	27.3184	6.40479
Q16891	MICOS complex subunit MIC60 OS=Homo sapiens GN=IMMT PE=1 SV=1 - [MIC60_HUMAN]	77.44	2	73	75	2754	758	83.6264	6.48096
P10620	Microsomal glutathione S-transferase 1 OS=Homo sapiens GN=MGST1 PE=1 SV=1 - [MGST1_HUMAN]	77.42	1	26	26	1451	155	17.5872	9.39307
P00387	NADH-cytochrome b5 reductase 3 OS=Homo sapiens GN=CYB5R3 PE=1 SV=3 - [NB5R3_HUMAN]	77.41	1	23	23	832	301	34.2127	7.59131
P62249	40S ribosomal protein S16 OS=Homo sapiens GN=RPS16 PE=1 SV=2 - [RS16_HUMAN]	77.4	1	22	22	689	146	16.435	10.2134
P62888	60S ribosomal protein L30 OS=Homo sapiens GN=RPL30 PE=1 SV=2 - [RL30_HUMAN]	77.39	1	13	14	779	115	12.7757	9.62744
P46940	Ras GTPase-activating-like protein IQGAP1 OS=Homo sapiens GN=IQGAP1 PE=1 SV=1 - [IQGA1_HUMAN]	77.37	1	130	138	7105	1657	189.134	6.48096
Q14980	Nuclear mitotic apparatus protein 1 OS=Homo sapiens GN=NUMA1 PE=1 SV=2 - [NUMA1_HUMAN]	77.35	7	167	174	4943	2115	238.115	5.78271
P12956	X-ray repair cross-complementing protein 6 OS=Homo sapiens GN=XRCC6 PE=1 SV=2 - [XRCC6_HUMAN]	77.34	1	70	72	4312	609	69.7991	6.63916
P50395	Rab GDP dissociation inhibitor beta OS=Homo sapiens GN=GDI2 PE=1 SV=2 - [GDIB_HUMAN]	77.3	1	31	51	1988	445	50.6309	6.46826
O43707	Alpha-actinin-4 OS=Homo sapiens GN=ACTN4 PE=1 SV=2 - [ACTN4_HUMAN]	77.28	3	56	84	5356	911	104.788	5.43994
P38117	Electron transfer flavoprotein subunit beta OS=Homo sapiens GN=ETFB PE=1 SV=3 - [ETFB_HUMAN]	77.25	1	20	21	1051	255	27.8262	8.104
Q06210	Glutamine--fructose-6-phosphate aminotransferase [isomerizing] 1 OS=Homo sapiens GN=GFPT1 PE=1 SV=3 - [GFPT1_HUMAN]	77.25	4	57	59	2710	699	78.7563	7.10791
Q16695	Histone H3.1t OS=Homo sapiens GN=HIST3H3 PE=1 SV=3 - [H31T_HUMAN]	77.21	1	1	22	1279	136	15.4985	11.1216
P07900	Heat shock protein HSP 90-alpha OS=Homo sapiens GN=HSP90AA1 PE=1 SV=5 - [HS90A_HUMAN]	77.19	2	47	85	6081	732	84.6067	5.021
P60842	Eukaryotic initiation factor 4A-I OS=Homo sapiens GN=EIF4A1 PE=1 SV=1 - [IF4A1_HUMAN]	77.09	1	17	41	2391	406	46.1246	5.47803
Q15102	Platelet-activating factor acetylhydrolase IB subunit gamma OS=Homo sapiens GN=PAFAH1B3 PE=1 SV=1 - [PA1B3_HUMAN]	77.06	1	13	13	273	231	25.7182	6.84424
Q9Y490	Talin-1 OS=Homo sapiens GN=TLN1 PE=1 SV=3 - [TLN1_HUMAN]	77.06	3	160	190	6523	2541	269.599	6.07471
Q9NQG5	Regulation of nuclear pre-mRNA domain-containing protein 1B OS=Homo sapiens GN=RPRD1B PE=1 SV=1 - [RPR1B_HUMAN]	76.99	3	17	21	574	326	36.8772	5.97314
P18206	Vinculin OS=Homo sapiens GN=VCL PE=1 SV=4 - [VINC_HUMAN]	76.98	2	92	94	3310	1134	123.722	5.65576
P24534	Elongation factor 1-beta OS=Homo sapiens GN=EEF1B2 PE=1 SV=3 - [EF1B_HUMAN]	76.89	1	18	23	901	225	24.7483	4.66553
P07203	Glutathione peroxidase 1 OS=Homo sapiens GN=GPX1 PE=1 SV=4 - [GPX1_HUMAN]	76.85	1	14	14	189	203	22.0751	6.55127
O43396	Thioredoxin-like protein 1 OS=Homo sapiens GN=TXNL1 PE=1 SV=3 - [TXNL1_HUMAN]	76.82	1	18	18	514	289	32.2307	4.95752
P35579	Myosin-9 OS=Homo sapiens GN=MYH9 PE=1 SV=4 - [MYH9_HUMAN]	76.79	1	210	262	20753	1960	226.392	5.60498
Q9H3K6	BolA-like protein 2 OS=Homo sapiens GN=BOLA2 PE=1 SV=1 - [BOLA2_HUMAN]	76.74	1	6	6	177	86	10.1102	6.52197
P24844	Myosin regulatory light polypeptide 9 OS=Homo sapiens GN=MYL9 PE=1 SV=4 - [MYL9_HUMAN]	76.74	1	3	15	1060	172	19.8144	4.91943
P20290	Transcription factor BTF3 OS=Homo sapiens GN=BTF3 PE=1 SV=1 - [BTF3_HUMAN]	76.7	1	18	21	574	206	22.1544	9.37842
Q9NP72	Ras-related protein Rab-18 OS=Homo sapiens GN=RAB18 PE=1 SV=1 - [RAB18_HUMAN]	76.7	3	13	15	381	206	22.9626	5.23682
P31939	Bifunctional purine biosynthesis protein PURH OS=Homo sapiens GN=ATIC PE=1 SV=3 - [PUR9_HUMAN]	76.69	1	45	46	2281	592	64.5753	6.7124
P04083	Annexin A1 OS=Homo sapiens GN=ANXA1 PE=1 SV=2 - [ANXA1_HUMAN]	76.59	1	54	54	4935	346	38.69	7.02002
P61086	Ubiquitin-conjugating enzyme E2 K OS=Homo sapiens GN=UBE2K PE=1 SV=3 - [UBE2K_HUMAN]	76.5	1	14	16	428	200	22.3926	5.43994
P62140	Serine/threonine-protein phosphatase PP1-beta catalytic subunit OS=Homo sapiens GN=PPP1CB PE=1 SV=3 - [PP1B_HUMAN]	76.45	1	11	29	1370	327	37.1626	6.18896
P50991	T-complex protein 1 subunit delta OS=Homo sapiens GN=CCT4 PE=1 SV=4 - [TCPD_HUMAN]	76.44	1	42	44	1561	539	57.8878	7.82568
P35754	Glutaredoxin-1 OS=Homo sapiens GN=GLRX PE=1 SV=2 - [GLRX1_HUMAN]	76.42	1	8	8	174	106	11.7682	8.08936
P49006	MARCKS-related protein OS=Homo sapiens GN=MARCKSL1 PE=1 SV=2 - [MRP_HUMAN]	76.41	1	7	7	151	195	19.5172	4.66553
P47813	Eukaryotic translation initiation factor 1A, X-chromosomal OS=Homo sapiens GN=EIF1AX PE=1 SV=2 - [IF1AX_HUMAN]	76.39	3	1	14	368	144	16.4502	5.23682
O14602	Eukaryotic translation initiation factor 1A, Y-chromosomal OS=Homo sapiens GN=EIF1AY PE=1 SV=4 - [IF1AY_HUMAN]	76.39	3	1	14	326	144	16.4323	5.23682
P21964	Catechol O-methyltransferase OS=Homo sapiens GN=COMT PE=1 SV=2 - [COMT_HUMAN]	76.38	1	26	26	919	271	30.0176	5.46533
Q02790	Peptidyl-prolyl cis-trans isomerase FKBP4 OS=Homo sapiens GN=FKBP4 PE=1 SV=3 - [FKBP4_HUMAN]	76.25	1	37	38	966	459	51.7721	5.42725
P40616	ADP-ribosylation factor-like protein 1 OS=Homo sapiens GN=ARL1 PE=1 SV=1 - [ARL1_HUMAN]	76.24	2	14	15	489	181	20.4044	5.71924
Q9NRV9	Heme-binding protein 1 OS=Homo sapiens GN=HEBP1 PE=1 SV=1 - [HEBP1_HUMAN]	76.19	1	13	13	251	189	21.0835	5.79541
P12429	Annexin A3 OS=Homo sapiens GN=ANXA3 PE=1 SV=3 - [ANXA3_HUMAN]	76.16	1	32	33	1452	323	36.3527	5.92236
Q15738	Sterol-4-alpha-carboxylate 3-dehydrogenase, decarboxylating OS=Homo sapiens GN=NSDHL PE=1 SV=2 - [NSDHL_HUMAN]	76.14	1	26	27	849	373	41.8736	8.06006
P63000	Ras-related C3 botulinum toxin substrate 1 OS=Homo sapiens GN=RAC1 PE=1 SV=1 - [RAC1_HUMAN]	76.04	1	4	18	691	192	21.4362	8.49951
P13797	Plastin-3 OS=Homo sapiens GN=PLS3 PE=1 SV=4 - [PLST_HUMAN]	76.03	1	40	52	3174	630	70.7662	5.60498
Q6XQN6	Nicotinate phosphoribosyltransferase OS=Homo sapiens GN=NAPRT PE=1 SV=2 - [PNCB_HUMAN]	76.02	1	31	31	875	538	57.542	5.68115
Q9BXV9	Uncharacterized protein C14orf142 OS=Homo sapiens GN=C14orf142 PE=1 SV=2 - [CN142_HUMAN]	76	1	5	5	55	100	10.8521	4.27197
Q16777	Histone H2A type 2-C OS=Homo sapiens GN=HIST2H2AC PE=1 SV=4 - [H2A2C_HUMAN]	75.97	1	1	14	2572	129	13.9798	10.9019
P61019	Ras-related protein Rab-2A OS=Homo sapiens GN=RAB2A PE=1 SV=1 - [RAB2A_HUMAN]	75.94	1	8	20	937	212	23.5308	6.53662
Q14254	Flotillin-2 OS=Homo sapiens GN=FLOT2 PE=1 SV=2 - [FLOT2_HUMAN]	75.93	2	39	39	1435	428	47.0347	5.24951
P02538	Keratin, type II cytoskeletal 6A OS=Homo sapiens GN=KRT6A PE=1 SV=3 - [K2C6A_HUMAN]	75.89	1	33	68	4792	564	60.0083	8.00146
Q14764	Major vault protein OS=Homo sapiens GN=MVP PE=1 SV=4 - [MVP_HUMAN]	75.81	2	94	96	5532	893	99.2659	5.47803
Q9NX63	MICOS complex subunit MIC19 OS=Homo sapiens GN=CHCHD3 PE=1 SV=1 - [MIC19_HUMAN]	75.77	1	28	28	729	227	26.1362	8.27979
Q9HC38	Glyoxalase domain-containing protein 4 OS=Homo sapiens GN=GLOD4 PE=1 SV=1 - [GLOD4_HUMAN]	75.72	1	22	22	1145	313	34.7713	5.60498
Q9Y2Q3	Glutathione S-transferase kappa 1 OS=Homo sapiens GN=GSTK1 PE=1 SV=3 - [GSTK1_HUMAN]	75.66	1	15	15	1123	226	25.4803	8.41162
P52272	Heterogeneous nuclear ribonucleoprotein M OS=Homo sapiens GN=HNRNPM PE=1 SV=3 - [HNRPM_HUMAN]	75.62	1	69	70	3254	730	77.4643	8.70459
P20700	Lamin-B1 OS=Homo sapiens GN=LMNB1 PE=1 SV=2 - [LMNB1_HUMAN]	75.6	1	51	57	3249	586	66.3676	5.16064
Q96KP4	Cytosolic non-specific dipeptidase OS=Homo sapiens GN=CNDP2 PE=1 SV=2 - [CNDP2_HUMAN]	75.58	1	33	33	1738	475	52.8449	5.97314
P14854	Cytochrome c oxidase subunit 6B1 OS=Homo sapiens GN=COX6B1 PE=1 SV=2 - [CX6B1_HUMAN]	75.58	1	7	7	212	86	10.1857	7.04932
O95171	Sciellin OS=Homo sapiens GN=SCEL PE=1 SV=2 - [SCEL_HUMAN]	75.58	1	60	61	1936	688	77.5044	9.37842
P28331	NADH-ubiquinone oxidoreductase 75 kDa subunit, mitochondrial OS=Homo sapiens GN=NDUFS1 PE=1 SV=3 - [NDUS1_HUMAN]	75.52	1	43	43	1395	727	79.4165	6.22705
P30085	UMP-CMP kinase OS=Homo sapiens GN=CMPK1 PE=1 SV=3 - [KCY_HUMAN]	75.51	1	16	17	560	196	22.2083	5.56689
P45880	Voltage-dependent anion-selective channel protein 2 OS=Homo sapiens GN=VDAC2 PE=1 SV=2 - [VDAC2_HUMAN]	75.51	1	25	29	1564	294	31.5465	7.56201
P12235	ADP/ATP translocase 1 OS=Homo sapiens GN=SLC25A4 PE=1 SV=4 - [ADT1_HUMAN]	75.5	2	8	37	1664	298	33.0432	9.75928
P20340	Ras-related protein Rab-6A OS=Homo sapiens GN=RAB6A PE=1 SV=3 - [RAB6A_HUMAN]	75.48	1	11	19	1047	208	23.5779	5.5415
P30740	Leukocyte elastase inhibitor OS=Homo sapiens GN=SERPINB1 PE=1 SV=1 - [ILEU_HUMAN]	75.46	1	41	43	1805	379	42.7147	6.27783
Q15233	Non-POU domain-containing octamer-binding protein OS=Homo sapiens GN=NONO PE=1 SV=4 - [NONO_HUMAN]	75.37	1	40	45	2450	471	54.1973	8.95361
P40939	Trifunctional enzyme subunit alpha, mitochondrial OS=Homo sapiens GN=HADHA PE=1 SV=2 - [ECHA_HUMAN]	75.36	1	66	66	3637	763	82.9469	9.0415
Q08J23	tRNA (cytosine(34)-C(5))-methyltransferase OS=Homo sapiens GN=NSUN2 PE=1 SV=2 - [NSUN2_HUMAN]	75.36	1	61	62	1639	767	86.4158	6.771
O00231	26S proteasome non-ATPase regulatory subunit 11 OS=Homo sapiens GN=PSMD11 PE=1 SV=3 - [PSD11_HUMAN]	75.36	2	35	35	1255	422	47.434	6.48096
P27144	Adenylate kinase 4, mitochondrial OS=Homo sapiens GN=AK4 PE=1 SV=1 - [KAD4_HUMAN]	75.34	1	14	14	553	223	25.2522	8.39697
Q92520	Protein FAM3C OS=Homo sapiens GN=FAM3C PE=1 SV=1 - [FAM3C_HUMAN]	75.33	1	20	20	1225	227	24.6646	8.29443
P16435	NADPH--cytochrome P450 reductase OS=Homo sapiens GN=POR PE=1 SV=2 - [NCPR_HUMAN]	75.33	1	51	51	1536	677	76.6413	5.57959
P22061	Protein-L-isoaspartate(D-aspartate) O-methyltransferase OS=Homo sapiens GN=PCMT1 PE=1 SV=4 - [PIMT_HUMAN]	75.33	1	17	17	340	227	24.6206	7.21045
P17174	Aspartate aminotransferase, cytoplasmic OS=Homo sapiens GN=GOT1 PE=1 SV=3 - [AATC_HUMAN]	75.3	1	26	26	637	413	46.2185	7.00537
Q07065	Cytoskeleton-associated protein 4 OS=Homo sapiens GN=CKAP4 PE=1 SV=2 - [CKAP4_HUMAN]	75.25	1	51	58	2652	602	65.9827	5.92236
P30626	Sorcin OS=Homo sapiens GN=SRI PE=1 SV=1 - [SORCN_HUMAN]	75.25	1	16	16	764	198	21.6624	5.59229
Q16555	Dihydropyrimidinase-related protein 2 OS=Homo sapiens GN=DPYSL2 PE=1 SV=1 - [DPYL2_HUMAN]	75.17	1	28	32	939	572	62.2546	6.37939
Q13232	Nucleoside diphosphate kinase 3 OS=Homo sapiens GN=NME3 PE=1 SV=2 - [NDK3_HUMAN]	75.15	1	11	13	329	169	19.0029	7.84033
P12004	Proliferating cell nuclear antigen OS=Homo sapiens GN=PCNA PE=1 SV=1 - [PCNA_HUMAN]	75.1	1	18	18	567	261	28.7503	4.69092
Q99873	Protein arginine N-methyltransferase 1 OS=Homo sapiens GN=PRMT1 PE=1 SV=2 - [ANM1_HUMAN]	75.07	1	30	30	1125	361	41.4885	5.42725
Q13885	Tubulin beta-2A chain OS=Homo sapiens GN=TUBB2A PE=1 SV=1 - [TBB2A_HUMAN]	75.06	1	1	57	5684	445	49.875	4.89404
P34897	Serine hydroxymethyltransferase, mitochondrial OS=Homo sapiens GN=SHMT2 PE=1 SV=3 - [GLYM_HUMAN]	75	1	38	40	1424	504	55.9577	8.52881
P20810	Calpastatin OS=Homo sapiens GN=CAST PE=1 SV=4 - [ICAL_HUMAN]	75	1	61	62	2065	708	76.5263	5.07178
P67936	Tropomyosin alpha-4 chain OS=Homo sapiens GN=TPM4 PE=1 SV=3 - [TPM4_HUMAN]	75	1	11	31	1226	248	28.5045	4.69092
P35908	Keratin, type II cytoskeletal 2 epidermal OS=Homo sapiens GN=KRT2 PE=1 SV=2 - [K22E_HUMAN]	74.96	1	1	49	2068	639	65.3932	8.00146
P53621	Coatomer subunit alpha OS=Homo sapiens GN=COPA PE=1 SV=2 - [COPA_HUMAN]	74.92	1	91	91	2407	1224	138.258	7.66455
Q86UP2	Kinectin OS=Homo sapiens GN=KTN1 PE=1 SV=1 - [KTN1_HUMAN]	74.87	1	123	130	3616	1357	156.179	5.64307
P10768	S-formylglutathione hydrolase OS=Homo sapiens GN=ESD PE=1 SV=2 - [ESTD_HUMAN]	74.82	1	18	18	535	282	31.4425	7.02002
P40227	T-complex protein 1 subunit zeta OS=Homo sapiens GN=CCT6A PE=1 SV=3 - [TCPZ_HUMAN]	74.76	1	40	44	1492	531	57.9876	6.68311
P13861	cAMP-dependent protein kinase type II-alpha regulatory subunit OS=Homo sapiens GN=PRKAR2A PE=1 SV=2 - [KAP2_HUMAN]	74.75	1	22	27	931	404	45.49	5.07178
P00568	Adenylate kinase isoenzyme 1 OS=Homo sapiens GN=AK1 PE=1 SV=3 - [KAD1_HUMAN]	74.74	1	16	17	647	194	21.6213	8.63135
P07099	Epoxide hydrolase 1 OS=Homo sapiens GN=EPHX1 PE=1 SV=1 - [HYEP_HUMAN]	74.73	1	35	35	1079	455	52.915	7.25439
P68036	Ubiquitin-conjugating enzyme E2 L3 OS=Homo sapiens GN=UBE2L3 PE=1 SV=1 - [UB2L3_HUMAN]	74.68	2	12	14	686	154	17.8502	8.51416
P23368	NAD-dependent malic enzyme, mitochondrial OS=Homo sapiens GN=ME2 PE=1 SV=1 - [MAOM_HUMAN]	74.66	1	40	41	1152	584	65.4018	7.60596
P26885	Peptidyl-prolyl cis-trans isomerase FKBP2 OS=Homo sapiens GN=FKBP2 PE=1 SV=2 - [FKBP2_HUMAN]	74.65	1	16	16	563	142	15.6393	9.12939
P26583	High mobility group protein B2 OS=Homo sapiens GN=HMGB2 PE=1 SV=2 - [HMGB2_HUMAN]	74.64	1	24	30	989	209	24.0187	7.81104
O75368	SH3 domain-binding glutamic acid-rich-like protein OS=Homo sapiens GN=SH3BGRL PE=1 SV=1 - [SH3L1_HUMAN]	74.56	1	10	10	239	114	12.7664	5.24951
Q9H2U2	Inorganic pyrophosphatase 2, mitochondrial OS=Homo sapiens GN=PPA2 PE=1 SV=2 - [IPYR2_HUMAN]	74.55	1	27	30	1319	334	37.896	7.38623
Q15084	Protein disulfide-isomerase A6 OS=Homo sapiens GN=PDIA6 PE=1 SV=1 - [PDIA6_HUMAN]	74.55	1	45	48	1966	440	48.0913	5.08447
Q9NR28	Diablo homolog, mitochondrial OS=Homo sapiens GN=DIABLO PE=1 SV=1 - [DBLOH_HUMAN]	74.48	1	19	19	567	239	27.1137	5.89697
O00151	PDZ and LIM domain protein 1 OS=Homo sapiens GN=PDLIM1 PE=1 SV=4 - [PDLI1_HUMAN]	74.47	1	20	21	514	329	36.049	7.02002
P04843	Dolichyl-diphosphooligosaccharide--protein glycosyltransferase subunit 1 OS=Homo sapiens GN=RPN1 PE=1 SV=1 - [RPN1_HUMAN]	74.46	1	54	56	2174	607	68.5268	6.37939
P11498	Pyruvate carboxylase, mitochondrial OS=Homo sapiens GN=PC PE=1 SV=2 - [PYC_HUMAN]	74.45	1	73	74	2449	1178	129.551	6.84424
P06703	Protein S100-A6 OS=Homo sapiens GN=S100A6 PE=1 SV=1 - [S10A6_HUMAN]	74.44	2	19	20	1144	90	10.1733	5.47803
Q9Y6N5	Sulfide:quinone oxidoreductase, mitochondrial OS=Homo sapiens GN=SQRDL PE=1 SV=1 - [SQRD_HUMAN]	74.44	1	46	46	2008	450	49.9289	9.11475
Q9NRX4	14 kDa phosphohistidine phosphatase OS=Homo sapiens GN=PHPT1 PE=1 SV=1 - [PHP14_HUMAN]	74.4	1	9	9	206	125	13.8237	6.07471
Q9P015	39S ribosomal protein L15, mitochondrial OS=Homo sapiens GN=MRPL15 PE=1 SV=1 - [RM15_HUMAN]	74.32	1	25	25	532	296	33.3989	10.0083
Q9P0L0	Vesicle-associated membrane protein-associated protein A OS=Homo sapiens GN=VAPA PE=1 SV=3 - [VAPA_HUMAN]	74.3	1	25	26	961	249	27.8752	8.6167
P05198	Eukaryotic translation initiation factor 2 subunit 1 OS=Homo sapiens GN=EIF2S1 PE=1 SV=3 - [IF2A_HUMAN]	74.29	1	27	28	1140	315	36.0894	5.08447
P56537	Eukaryotic translation initiation factor 6 OS=Homo sapiens GN=EIF6 PE=1 SV=1 - [IF6_HUMAN]	74.29	1	17	17	621	245	26.5822	4.67822
P32322	Pyrroline-5-carboxylate reductase 1, mitochondrial OS=Homo sapiens GN=PYCR1 PE=1 SV=2 - [P5CR1_HUMAN]	74.29	1	23	26	1254	319	33.3396	7.60596
Q00610	Clathrin heavy chain 1 OS=Homo sapiens GN=CLTC PE=1 SV=5 - [CLH1_HUMAN]	74.27	2	160	160	7470	1675	191.493	5.69385
P22626	Heterogeneous nuclear ribonucleoproteins A2/B1 OS=Homo sapiens GN=HNRNPA2B1 PE=1 SV=2 - [ROA2_HUMAN]	74.22	2	40	51	4530	353	37.4067	8.95361
P62701	40S ribosomal protein S4, X isoform OS=Homo sapiens GN=RPS4X PE=1 SV=2 - [RS4X_HUMAN]	74.14	2	23	30	1706	263	29.5791	10.1548
O00232	26S proteasome non-ATPase regulatory subunit 12 OS=Homo sapiens GN=PSMD12 PE=1 SV=3 - [PSD12_HUMAN]	74.12	2	36	40	1476	456	52.8706	7.6499
Q00688	Peptidyl-prolyl cis-trans isomerase FKBP3 OS=Homo sapiens GN=FKBP3 PE=1 SV=1 - [FKBP3_HUMAN]	74.11	3	19	21	671	224	25.1613	9.27588
Q9NY33	Dipeptidyl peptidase 3 OS=Homo sapiens GN=DPP3 PE=1 SV=2 - [DPP3_HUMAN]	74.08	1	48	48	1810	737	82.5378	5.09717
P31948	Stress-induced-phosphoprotein 1 OS=Homo sapiens GN=STIP1 PE=1 SV=1 - [STIP1_HUMAN]	74.03	1	62	62	1957	543	62.5994	6.80029
P61970	Nuclear transport factor 2 OS=Homo sapiens GN=NUTF2 PE=1 SV=1 - [NTF2_HUMAN]	74.02	1	6	7	465	127	14.469	5.37646
P25705	ATP synthase subunit alpha, mitochondrial OS=Homo sapiens GN=ATP5A1 PE=1 SV=1 - [ATPA_HUMAN]	73.96	1	61	63	3752	553	59.7136	9.12939
Q9NP97	Dynein light chain roadblock-type 1 OS=Homo sapiens GN=DYNLRB1 PE=1 SV=3 - [DLRB1_HUMAN]	73.96	1	6	6	141	96	10.9147	7.25439
Q9Y3B7	39S ribosomal protein L11, mitochondrial OS=Homo sapiens GN=MRPL11 PE=1 SV=1 - [RM11_HUMAN]	73.96	1	16	16	391	192	20.6704	9.90576
Q9H223	EH domain-containing protein 4 OS=Homo sapiens GN=EHD4 PE=1 SV=1 - [EHD4_HUMAN]	73.94	1	25	35	880	541	61.1365	6.75635
O15372	Eukaryotic translation initiation factor 3 subunit H OS=Homo sapiens GN=EIF3H PE=1 SV=1 - [EIF3H_HUMAN]	73.86	1	27	28	710	352	39.9051	6.53662
P25685	DnaJ homolog subfamily B member 1 OS=Homo sapiens GN=DNAJB1 PE=1 SV=4 - [DNJB1_HUMAN]	73.82	1	30	31	946	340	38.0204	8.63135
Q99417	C-Myc-binding protein OS=Homo sapiens GN=MYCBP PE=1 SV=3 - [MYCBP_HUMAN]	73.79	1	7	7	214	103	11.9593	5.90967
P62841	40S ribosomal protein S15 OS=Homo sapiens GN=RPS15 PE=1 SV=2 - [RS15_HUMAN]	73.79	1	11	12	447	145	17.0292	10.3892
Q9H4M9	EH domain-containing protein 1 OS=Homo sapiens GN=EHD1 PE=1 SV=2 - [EHD1_HUMAN]	73.78	1	24	39	1126	534	60.5887	6.82959
P12814	Alpha-actinin-1 OS=Homo sapiens GN=ACTN1 PE=1 SV=2 - [ACTN1_HUMAN]	73.77	3	43	70	3959	892	102.993	5.41455
Q9UBE0	SUMO-activating enzyme subunit 1 OS=Homo sapiens GN=SAE1 PE=1 SV=1 - [SAE1_HUMAN]	73.7	1	24	24	698	346	38.4256	5.30029
Q00796	Sorbitol dehydrogenase OS=Homo sapiens GN=SORD PE=1 SV=4 - [DHSO_HUMAN]	73.67	1	23	23	639	357	38.2998	7.97217
P12081	Histidine--tRNA ligase, cytoplasmic OS=Homo sapiens GN=HARS PE=1 SV=2 - [SYHC_HUMAN]	73.67	3	28	40	1129	509	57.3742	5.88428
Q9BX68	Histidine triad nucleotide-binding protein 2, mitochondrial OS=Homo sapiens GN=HINT2 PE=1 SV=1 - [HINT2_HUMAN]	73.62	1	17	18	482	163	17.1512	9.15869
P60900	Proteasome subunit alpha type-6 OS=Homo sapiens GN=PSMA6 PE=1 SV=1 - [PSA6_HUMAN]	73.58	1	20	20	861	246	27.3818	6.75635
P67775	Serine/threonine-protein phosphatase 2A catalytic subunit alpha isoform OS=Homo sapiens GN=PPP2CA PE=1 SV=1 - [PP2AA_HUMAN]	73.46	1	2	20	695	309	35.5714	5.5415
P62714	Serine/threonine-protein phosphatase 2A catalytic subunit beta isoform OS=Homo sapiens GN=PPP2CB PE=1 SV=1 - [PP2AB_HUMAN]	73.46	1	2	20	676	309	35.5523	5.42725
P61158	Actin-related protein 3 OS=Homo sapiens GN=ACTR3 PE=1 SV=3 - [ARP3_HUMAN]	73.44	1	29	29	1276	418	47.341	5.88428
P62195	26S protease regulatory subunit 8 OS=Homo sapiens GN=PSMC5 PE=1 SV=1 - [PRS8_HUMAN]	73.4	2	34	37	1170	406	45.5971	7.54736
Q9UKX7	Nuclear pore complex protein Nup50 OS=Homo sapiens GN=NUP50 PE=1 SV=2 - [NUP50_HUMAN]	73.29	3	28	29	495	468	50.1132	7.06396
Q9Y617	Phosphoserine aminotransferase OS=Homo sapiens GN=PSAT1 PE=1 SV=2 - [SERC_HUMAN]	73.24	1	26	29	552	370	40.3968	7.66455
Q8N335	Glycerol-3-phosphate dehydrogenase 1-like protein OS=Homo sapiens GN=GPD1L PE=1 SV=1 - [GPD1L_HUMAN]	73.22	1	22	23	367	351	38.3939	7.02002
P62191	26S protease regulatory subunit 4 OS=Homo sapiens GN=PSMC1 PE=1 SV=1 - [PRS4_HUMAN]	73.18	1	33	37	1243	440	49.1537	6.21436
Q15366	Poly(rC)-binding protein 2 OS=Homo sapiens GN=PCBP2 PE=1 SV=1 - [PCBP2_HUMAN]	73.15	1	14	22	1110	365	38.5556	6.78564
Q12931	Heat shock protein 75 kDa, mitochondrial OS=Homo sapiens GN=TRAP1 PE=1 SV=3 - [TRAP1_HUMAN]	73.15	3	52	54	2176	704	80.0597	8.20654
Q96BM9	ADP-ribosylation factor-like protein 8A OS=Homo sapiens GN=ARL8A PE=1 SV=1 - [ARL8A_HUMAN]	73.12	1	4	15	399	186	21.402	7.76709
Q6YN16	Hydroxysteroid dehydrogenase-like protein 2 OS=Homo sapiens GN=HSDL2 PE=1 SV=1 - [HSDL2_HUMAN]	72.97	1	27	28	574	418	45.3655	7.98682
P15153	Ras-related C3 botulinum toxin substrate 2 OS=Homo sapiens GN=RAC2 PE=1 SV=1 - [RAC2_HUMAN]	72.92	1	6	17	436	192	21.4151	7.60596
Q9BT78	COP9 signalosome complex subunit 4 OS=Homo sapiens GN=COPS4 PE=1 SV=1 - [CSN4_HUMAN]	72.91	1	23	24	641	406	46.2397	5.8335
Q9Y281	Cofilin-2 OS=Homo sapiens GN=CFL2 PE=1 SV=1 - [COF2_HUMAN]	72.89	1	9	20	911	166	18.7249	7.88428
Q13451	Peptidyl-prolyl cis-trans isomerase FKBP5 OS=Homo sapiens GN=FKBP5 PE=1 SV=2 - [FKBP5_HUMAN]	72.87	1	42	43	1707	457	51.1796	5.89697
P32929	Cystathionine gamma-lyase OS=Homo sapiens GN=CTH PE=1 SV=3 - [CGL_HUMAN]	72.84	1	23	23	662	405	44.4795	6.69775
Q9UQ80	Proliferation-associated protein 2G4 OS=Homo sapiens GN=PA2G4 PE=1 SV=3 - [PA2G4_HUMAN]	72.84	1	33	34	1502	394	43.7592	6.55127
Q6DD88	Atlastin-3 OS=Homo sapiens GN=ATL3 PE=1 SV=1 - [ATLA3_HUMAN]	72.83	1	37	38	1067	541	60.5034	5.65576
P27824	Calnexin OS=Homo sapiens GN=CANX PE=1 SV=2 - [CALX_HUMAN]	72.8	1	66	70	2798	592	67.5259	4.60205
P62917	60S ribosomal protein L8 OS=Homo sapiens GN=RPL8 PE=1 SV=2 - [RL8_HUMAN]	72.76	2	33	34	711	257	28.0073	11.0337
P32119	Peroxiredoxin-2 OS=Homo sapiens GN=PRDX2 PE=1 SV=5 - [PRDX2_HUMAN]	72.73	1	11	15	591	198	21.8782	5.97314
P43034	Platelet-activating factor acetylhydrolase IB subunit alpha OS=Homo sapiens GN=PAFAH1B1 PE=1 SV=2 - [LIS1_HUMAN]	72.68	1	26	27	664	410	46.6082	7.37158
P25786	Proteasome subunit alpha type-1 OS=Homo sapiens GN=PSMA1 PE=1 SV=1 - [PSA1_HUMAN]	72.62	1	24	26	888	263	29.5369	6.60986
P38646	Stress-70 protein, mitochondrial OS=Homo sapiens GN=HSPA9 PE=1 SV=2 - [GRP75_HUMAN]	72.61	1	77	84	6034	679	73.6348	6.16357
P28066	Proteasome subunit alpha type-5 OS=Homo sapiens GN=PSMA5 PE=1 SV=3 - [PSA5_HUMAN]	72.61	1	20	22	704	241	26.3942	4.79248
P21281	V-type proton ATPase subunit B, brain isoform OS=Homo sapiens GN=ATP6V1B2 PE=1 SV=3 - [VATB2_HUMAN]	72.6	1	28	28	884	511	56.4649	5.80811
O14818	Proteasome subunit alpha type-7 OS=Homo sapiens GN=PSMA7 PE=1 SV=1 - [PSA7_HUMAN]	72.58	1	22	23	860	248	27.8696	8.45557
P62330	ADP-ribosylation factor 6 OS=Homo sapiens GN=ARF6 PE=1 SV=2 - [ARF6_HUMAN]	72.57	3	8	12	629	175	20.0694	8.95361
Q9Y230	RuvB-like 2 OS=Homo sapiens GN=RUVBL2 PE=1 SV=3 - [RUVB2_HUMAN]	72.57	1	34	35	1406	463	51.1246	5.64307
Q9UBQ7	Glyoxylate reductase/hydroxypyruvate reductase OS=Homo sapiens GN=GRHPR PE=1 SV=1 - [GRHPR_HUMAN]	72.56	2	21	21	615	328	35.6457	7.38623
P61020	Ras-related protein Rab-5B OS=Homo sapiens GN=RAB5B PE=1 SV=1 - [RAB5B_HUMAN]	72.56	1	7	12	408	215	23.6919	8.1333
P36405	ADP-ribosylation factor-like protein 3 OS=Homo sapiens GN=ARL3 PE=1 SV=2 - [ARL3_HUMAN]	72.53	1	10	11	254	182	20.4428	7.23975
P38919	Eukaryotic initiation factor 4A-III OS=Homo sapiens GN=EIF4A3 PE=1 SV=4 - [IF4A3_HUMAN]	72.51	1	29	37	1296	411	46.8412	6.72705
Q9UHQ9	NADH-cytochrome b5 reductase 1 OS=Homo sapiens GN=CYB5R1 PE=1 SV=1 - [NB5R1_HUMAN]	72.46	1	26	26	625	305	34.0732	9.37842
Q13263	Transcription intermediary factor 1-beta OS=Homo sapiens GN=TRIM28 PE=1 SV=5 - [TIF1B_HUMAN]	72.46	1	47	47	1952	835	88.4934	5.77002
Q16718	NADH dehydrogenase [ubiquinone] 1 alpha subcomplex subunit 5 OS=Homo sapiens GN=NDUFA5 PE=1 SV=3 - [NDUA5_HUMAN]	72.41	1	9	10	315	116	13.4502	5.98584
P63220	40S ribosomal protein S21 OS=Homo sapiens GN=RPS21 PE=1 SV=1 - [RS21_HUMAN]	72.29	1	7	7	223	83	9.10557	8.49951
P50454	Serpin H1 OS=Homo sapiens GN=SERPINH1 PE=1 SV=2 - [SERPH_HUMAN]	72.25	1	46	46	2388	418	46.4112	8.68994
P11216	Glycogen phosphorylase, brain form OS=Homo sapiens GN=PYGB PE=1 SV=5 - [PYGB_HUMAN]	72.24	1	50	69	2980	843	96.6345	6.85889
P05141	ADP/ATP translocase 2 OS=Homo sapiens GN=SLC25A5 PE=1 SV=7 - [ADT2_HUMAN]	72.15	2	9	39	2590	298	32.8312	9.68604
Q14697	Neutral alpha-glucosidase AB OS=Homo sapiens GN=GANAB PE=1 SV=3 - [GANAB_HUMAN]	72.14	1	80	81	3488	944	106.807	6.13818
O15231	Zinc finger protein 185 OS=Homo sapiens GN=ZNF185 PE=1 SV=3 - [ZN185_HUMAN]	72.13	1	41	41	735	689	73.4802	7.00537
P41250	Glycine--tRNA ligase OS=Homo sapiens GN=GARS PE=1 SV=3 - [SYG_HUMAN]	72.12	2	54	56	1414	739	83.1126	7.03467
P14625	Endoplasmin OS=Homo sapiens GN=HSP90B1 PE=1 SV=1 - [ENPL_HUMAN]	72.1	1	76	92	4562	803	92.4113	4.84326
P20339	Ras-related protein Rab-5A OS=Homo sapiens GN=RAB5A PE=1 SV=2 - [RAB5A_HUMAN]	72.09	1	8	12	458	215	23.6438	8.14795
Q9UHB9	Signal recognition particle subunit SRP68 OS=Homo sapiens GN=SRP68 PE=1 SV=2 - [SRP68_HUMAN]	72.09	6	47	50	1245	627	70.6856	8.55811
P35527	Keratin, type I cytoskeletal 9 OS=Homo sapiens GN=KRT9 PE=1 SV=3 - [K1C9_HUMAN]	72.07	1	32	35	990	623	62.0268	5.23682
P25789	Proteasome subunit alpha type-4 OS=Homo sapiens GN=PSMA4 PE=1 SV=1 - [PSA4_HUMAN]	72.03	1	19	20	710	261	29.4652	7.72314
P53582	Methionine aminopeptidase 1 OS=Homo sapiens GN=METAP1 PE=1 SV=2 - [MAP11_HUMAN]	72.02	1	19	19	322	386	43.1873	7.1665
P61586	Transforming protein RhoA OS=Homo sapiens GN=RHOA PE=1 SV=1 - [RHOA_HUMAN]	72.02	1	4	21	1140	193	21.7541	6.1001
Q15029	116 kDa U5 small nuclear ribonucleoprotein component OS=Homo sapiens GN=EFTUD2 PE=1 SV=1 - [U5S1_HUMAN]	72.02	2	56	58	1869	972	109.366	4.99561
P11940	Polyadenylate-binding protein 1 OS=Homo sapiens GN=PABPC1 PE=1 SV=2 - [PABP1_HUMAN]	72.01	3	26	59	1830	636	70.6259	9.49561
P49588	Alanine--tRNA ligase, cytoplasmic OS=Homo sapiens GN=AARS PE=1 SV=2 - [SYAC_HUMAN]	72	1	76	77	3421	968	106.743	5.52881
P49821	NADH dehydrogenase [ubiquinone] flavoprotein 1, mitochondrial OS=Homo sapiens GN=NDUFV1 PE=1 SV=4 - [NDUV1_HUMAN]	71.98	1	32	32	849	464	50.7848	8.20654
Q16836	Hydroxyacyl-coenzyme A dehydrogenase, mitochondrial OS=Homo sapiens GN=HADH PE=1 SV=3 - [HCDH_HUMAN]	71.97	1	30	31	1398	314	34.2719	8.85107
P07954	Fumarate hydratase, mitochondrial OS=Homo sapiens GN=FH PE=1 SV=3 - [FUMH_HUMAN]	71.96	1	35	37	1455	510	54.6022	8.76318
P33176	Kinesin-1 heavy chain OS=Homo sapiens GN=KIF5B PE=1 SV=1 - [KINH_HUMAN]	71.96	1	52	68	1877	963	109.617	6.50732
Q04917	14-3-3 protein eta OS=Homo sapiens GN=YWHAH PE=1 SV=4 - [1433F_HUMAN]	71.95	1	12	21	1689	246	28.201	4.84326
Q9Y696	Chloride intracellular channel protein 4 OS=Homo sapiens GN=CLIC4 PE=1 SV=4 - [CLIC4_HUMAN]	71.94	1	13	16	322	253	28.7537	5.59229
Q9Y265	RuvB-like 1 OS=Homo sapiens GN=RUVBL1 PE=1 SV=1 - [RUVB1_HUMAN]	71.93	1	28	29	1183	456	50.1963	6.41748
O15145	Actin-related protein 2/3 complex subunit 3 OS=Homo sapiens GN=ARPC3 PE=1 SV=3 - [ARPC3_HUMAN]	71.91	1	14	14	510	178	20.5334	8.5874
Q96CS3	FAS-associated factor 2 OS=Homo sapiens GN=FAF2 PE=1 SV=2 - [FAF2_HUMAN]	71.91	1	26	26	845	445	52.5905	5.61768
Q9HAV7	GrpE protein homolog 1, mitochondrial OS=Homo sapiens GN=GRPEL1 PE=1 SV=2 - [GRPE1_HUMAN]	71.89	1	21	21	757	217	24.2639	8.11865
Q13084	39S ribosomal protein L28, mitochondrial OS=Homo sapiens GN=MRPL28 PE=1 SV=4 - [RM28_HUMAN]	71.88	2	20	21	465	256	30.1379	8.29443
O75436	Vacuolar protein sorting-associated protein 26A OS=Homo sapiens GN=VPS26A PE=1 SV=2 - [VP26A_HUMAN]	71.87	1	21	23	607	327	38.1457	6.56592
Q00169	Phosphatidylinositol transfer protein alpha isoform OS=Homo sapiens GN=PITPNA PE=1 SV=2 - [PIPNA_HUMAN]	71.85	1	17	22	428	270	31.786	6.55127
Q9NS69	Mitochondrial import receptor subunit TOM22 homolog OS=Homo sapiens GN=TOMM22 PE=1 SV=3 - [TOM22_HUMAN]	71.83	1	7	7	432	142	15.5118	4.33545
Q9NZM1	Myoferlin OS=Homo sapiens GN=MYOF PE=1 SV=1 - [MYOF_HUMAN]	71.71	2	144	145	5772	2061	234.561	6.17627
P36871	Phosphoglucomutase-1 OS=Homo sapiens GN=PGM1 PE=1 SV=3 - [PGM1_HUMAN]	71.71	1	36	36	1159	562	61.4105	6.75635
O75369	Filamin-B OS=Homo sapiens GN=FLNB PE=1 SV=2 - [FLNB_HUMAN]	71.68	2	141	160	5209	2602	277.99	5.73193
P62081	40S ribosomal protein S7 OS=Homo sapiens GN=RPS7 PE=1 SV=1 - [RS7_HUMAN]	71.65	1	24	24	791	194	22.1133	10.0962
Q96HS1	Serine/threonine-protein phosphatase PGAM5, mitochondrial OS=Homo sapiens GN=PGAM5 PE=1 SV=2 - [PGAM5_HUMAN]	71.63	2	21	21	586	289	31.9846	8.67529
O75489	NADH dehydrogenase [ubiquinone] iron-sulfur protein 3, mitochondrial OS=Homo sapiens GN=NDUFS3 PE=1 SV=1 - [NDUS3_HUMAN]	71.59	1	21	21	707	264	30.2227	7.50342
Q9UKM9	RNA-binding protein Raly OS=Homo sapiens GN=RALY PE=1 SV=1 - [RALY_HUMAN]	71.57	1	24	25	969	306	32.4436	9.17334
P54920	Alpha-soluble NSF attachment protein OS=Homo sapiens GN=NAPA PE=1 SV=3 - [SNAA_HUMAN]	71.53	2	19	19	415	295	33.2113	5.36377
Q13200	26S proteasome non-ATPase regulatory subunit 2 OS=Homo sapiens GN=PSMD2 PE=1 SV=3 - [PSMD2_HUMAN]	71.48	1	68	68	1995	908	100.136	5.19873
P59998	Actin-related protein 2/3 complex subunit 4 OS=Homo sapiens GN=ARPC4 PE=1 SV=3 - [ARPC4_HUMAN]	71.43	1	12	13	416	168	19.6543	8.42627
P63241	Eukaryotic translation initiation factor 5A-1 OS=Homo sapiens GN=EIF5A PE=1 SV=2 - [IF5A1_HUMAN]	71.43	1	20	20	1282	154	16.8214	5.23682
Q99471	Prefoldin subunit 5 OS=Homo sapiens GN=PFDN5 PE=1 SV=2 - [PFD5_HUMAN]	71.43	1	10	10	415	154	17.317	6.32861
O60664	Perilipin-3 OS=Homo sapiens GN=PLIN3 PE=1 SV=3 - [PLIN3_HUMAN]	71.43	1	29	30	1152	434	47.0459	5.43994
Q9H9B4	Sideroflexin-1 OS=Homo sapiens GN=SFXN1 PE=1 SV=4 - [SFXN1_HUMAN]	71.43	2	17	25	1081	322	35.5963	9.0708
Q9UJS0	Calcium-binding mitochondrial carrier protein Aralar2 OS=Homo sapiens GN=SLC25A13 PE=1 SV=2 - [CMC2_HUMAN]	71.41	1	38	48	1609	675	74.1286	8.6167
Q9Y678	Coatomer subunit gamma-1 OS=Homo sapiens GN=COPG1 PE=1 SV=1 - [COPG1_HUMAN]	71.4	1	45	52	1780	874	97.6555	5.46533
Q99598	Translin-associated protein X OS=Homo sapiens GN=TSNAX PE=1 SV=1 - [TSNAX_HUMAN]	71.38	1	19	19	532	290	33.0917	6.55127
Q03135	Caveolin-1 OS=Homo sapiens GN=CAV1 PE=1 SV=4 - [CAV1_HUMAN]	71.35	1	13	13	469	178	20.4585	6.02393
P49590	Probable histidine--tRNA ligase, mitochondrial OS=Homo sapiens GN=HARS2 PE=1 SV=1 - [SYHM_HUMAN]	71.34	3	26	38	805	506	56.8517	8.23584
P34932	Heat shock 70 kDa protein 4 OS=Homo sapiens GN=HSPA4 PE=1 SV=4 - [HSP74_HUMAN]	71.31	1	48	57	1360	840	94.2712	5.18604
Q6UXV4	MICOS complex subunit MIC27 OS=Homo sapiens GN=APOOL PE=1 SV=1 - [MIC27_HUMAN]	71.27	1	16	16	409	268	29.1403	9.5249
O43598	2'-deoxynucleoside 5'-phosphate N-hydrolase 1 OS=Homo sapiens GN=DNPH1 PE=1 SV=1 - [DNPH1_HUMAN]	71.26	1	8	8	189	174	19.0966	5.04639
Q9BPX5	Actin-related protein 2/3 complex subunit 5-like protein OS=Homo sapiens GN=ARPC5L PE=1 SV=1 - [ARP5L_HUMAN]	71.24	1	8	9	170	153	16.9308	6.59521
P26639	Threonine--tRNA ligase, cytoplasmic OS=Homo sapiens GN=TARS PE=1 SV=3 - [SYTC_HUMAN]	71.23	1	53	59	1992	723	83.3819	6.66846
Q9NV31	U3 small nucleolar ribonucleoprotein protein IMP3 OS=Homo sapiens GN=IMP3 PE=1 SV=1 - [IMP3_HUMAN]	71.2	1	10	10	174	184	21.8366	9.49561
P49321	Nuclear autoantigenic sperm protein OS=Homo sapiens GN=NASP PE=1 SV=2 - [NASP_HUMAN]	71.19	1	47	49	1375	788	85.1861	4.29736
P49327	Fatty acid synthase OS=Homo sapiens GN=FASN PE=1 SV=3 - [FAS_HUMAN]	71.17	1	172	175	6970	2511	273.254	6.44287
Q06323	Proteasome activator complex subunit 1 OS=Homo sapiens GN=PSME1 PE=1 SV=1 - [PSME1_HUMAN]	71.08	1	24	24	1165	249	28.705	6.02393
P06737	Glycogen phosphorylase, liver form OS=Homo sapiens GN=PYGL PE=1 SV=4 - [PYGL_HUMAN]	71.07	2	50	69	2909	847	97.087	7.1665
O00429	Dynamin-1-like protein OS=Homo sapiens GN=DNM1L PE=1 SV=2 - [DNM1L_HUMAN]	71.06	1	46	48	876	736	81.8261	6.81494
P61978	Heterogeneous nuclear ribonucleoprotein K OS=Homo sapiens GN=HNRNPK PE=1 SV=1 - [HNRPK_HUMAN]	71.06	1	41	41	3272	463	50.9444	5.5415
O94826	Mitochondrial import receptor subunit TOM70 OS=Homo sapiens GN=TOMM70 PE=1 SV=1 - [TOM70_HUMAN]	71.05	1	36	37	1281	608	67.412	7.12256
P30084	Enoyl-CoA hydratase, mitochondrial OS=Homo sapiens GN=ECHS1 PE=1 SV=4 - [ECHM_HUMAN]	71.03	1	28	28	1198	290	31.3671	8.07471
P11586	C-1-tetrahydrofolate synthase, cytoplasmic OS=Homo sapiens GN=MTHFD1 PE=1 SV=3 - [C1TC_HUMAN]	71.02	1	63	68	2459	935	101.495	7.29834
P19971	Thymidine phosphorylase OS=Homo sapiens GN=TYMP PE=1 SV=2 - [TYPH_HUMAN]	70.95	1	25	25	619	482	49.9242	5.52881
P49458	Signal recognition particle 9 kDa protein OS=Homo sapiens GN=SRP9 PE=1 SV=2 - [SRP09_HUMAN]	70.93	1	7	7	349	86	10.1051	7.97217
Q9BZE1	39S ribosomal protein L37, mitochondrial OS=Homo sapiens GN=MRPL37 PE=1 SV=2 - [RM37_HUMAN]	70.92	1	28	28	547	423	48.0871	8.5874
P11233	Ras-related protein Ral-A OS=Homo sapiens GN=RALA PE=1 SV=1 - [RALA_HUMAN]	70.87	1	8	14	461	206	23.552	7.10791
P53999	Activated RNA polymerase II transcriptional coactivator p15 OS=Homo sapiens GN=SUB1 PE=1 SV=3 - [TCP4_HUMAN]	70.87	1	13	13	568	127	14.3864	9.59814
P31930	Cytochrome b-c1 complex subunit 1, mitochondrial OS=Homo sapiens GN=UQCRC1 PE=1 SV=3 - [QCR1_HUMAN]	70.83	1	33	34	1059	480	52.6124	6.3667
P13674	Prolyl 4-hydroxylase subunit alpha-1 OS=Homo sapiens GN=P4HA1 PE=1 SV=2 - [P4HA1_HUMAN]	70.79	1	36	36	989	534	61.011	6.01123
O75083	WD repeat-containing protein 1 OS=Homo sapiens GN=WDR1 PE=1 SV=4 - [WDR1_HUMAN]	70.79	1	43	43	1559	606	66.1519	6.65381
P31689	DnaJ homolog subfamily A member 1 OS=Homo sapiens GN=DNAJA1 PE=1 SV=2 - [DNJA1_HUMAN]	70.78	5	22	26	558	397	44.8395	7.07861
P27816	Microtubule-associated protein 4 OS=Homo sapiens GN=MAP4 PE=1 SV=3 - [MAP4_HUMAN]	70.75	1	80	82	2632	1152	120.93	5.42725
P04899	Guanine nucleotide-binding protein G(i) subunit alpha-2 OS=Homo sapiens GN=GNAI2 PE=1 SV=3 - [GNAI2_HUMAN]	70.7	1	12	25	1138	355	40.4251	5.5415
P84095	Rho-related GTP-binding protein RhoG OS=Homo sapiens GN=RHOG PE=1 SV=1 - [RHOG_HUMAN]	70.68	1	9	10	240	191	21.2949	8.11865
Q86W42	THO complex subunit 6 homolog OS=Homo sapiens GN=THOC6 PE=1 SV=1 - [THOC6_HUMAN]	70.67	1	17	17	228	341	37.511	7.43018
Q16851	UTP--glucose-1-phosphate uridylyltransferase OS=Homo sapiens GN=UGP2 PE=1 SV=5 - [UGPA_HUMAN]	70.67	1	36	37	2294	508	56.9047	8.14795
P21333	Filamin-A OS=Homo sapiens GN=FLNA PE=1 SV=4 - [FLNA_HUMAN]	70.65	7	171	191	8840	2647	280.564	6.06201
P49407	Beta-arrestin-1 OS=Homo sapiens GN=ARRB1 PE=1 SV=2 - [ARRB1_HUMAN]	70.57	3	29	32	1132	418	47.0363	6.20166
O95573	Long-chain-fatty-acid--CoA ligase 3 OS=Homo sapiens GN=ACSL3 PE=1 SV=3 - [ACSL3_HUMAN]	70.56	1	44	46	1236	720	80.3683	8.38232
O15212	Prefoldin subunit 6 OS=Homo sapiens GN=PFDN6 PE=1 SV=1 - [PFD6_HUMAN]	70.54	1	14	15	282	129	14.5738	8.88037
Q9BTZ2	Dehydrogenase/reductase SDR family member 4 OS=Homo sapiens GN=DHRS4 PE=1 SV=3 - [DHRS4_HUMAN]	70.5	2	20	20	415	278	29.5184	8.55811
Q9BWM7	Sideroflexin-3 OS=Homo sapiens GN=SFXN3 PE=1 SV=2 - [SFXN3_HUMAN]	70.46	1	14	21	704	325	35.9557	9.08545
P07384	Calpain-1 catalytic subunit OS=Homo sapiens GN=CAPN1 PE=1 SV=1 - [CAN1_HUMAN]	70.45	2	52	53	2393	714	81.8382	5.66846
P62328	Thymosin beta-4 OS=Homo sapiens GN=TMSB4X PE=1 SV=2 - [TYB4_HUMAN]	70.45	1	5	8	185	44	5.04952	5.05908
O60437	Periplakin OS=Homo sapiens GN=PPL PE=1 SV=4 - [PEPL_HUMAN]	70.44	1	142	148	4010	1756	204.623	5.60498
P62333	26S protease regulatory subunit 10B OS=Homo sapiens GN=PSMC6 PE=1 SV=1 - [PRS10_HUMAN]	70.44	2	26	28	1028	389	44.1451	7.48877
O43684	Mitotic checkpoint protein BUB3 OS=Homo sapiens GN=BUB3 PE=1 SV=1 - [BUB3_HUMAN]	70.43	1	22	22	535	328	37.1312	6.84424
P08243	Asparagine synthetase [glutamine-hydrolyzing] OS=Homo sapiens GN=ASNS PE=1 SV=4 - [ASNS_HUMAN]	70.41	1	43	43	1995	561	64.3286	6.85889
P01111	GTPase NRas OS=Homo sapiens GN=NRAS PE=1 SV=1 - [RASN_HUMAN]	70.37	1	5	15	398	189	21.2155	5.17334
P60510	Serine/threonine-protein phosphatase 4 catalytic subunit OS=Homo sapiens GN=PPP4C PE=1 SV=1 - [PP4C_HUMAN]	70.36	2	12	15	294	307	35.0574	5.05908
Q13541	Eukaryotic translation initiation factor 4E-binding protein 1 OS=Homo sapiens GN=EIF4EBP1 PE=1 SV=3 - [4EBP1_HUMAN]	70.34	1	7	7	64	118	12.5721	5.47803
O43504	Ragulator complex protein LAMTOR5 OS=Homo sapiens GN=LAMTOR5 PE=1 SV=1 - [LTOR5_HUMAN]	70.33	1	4	4	117	91	9.60772	4.86865
P60763	Ras-related C3 botulinum toxin substrate 3 OS=Homo sapiens GN=RAC3 PE=1 SV=1 - [RAC3_HUMAN]	70.31	1	3	16	430	192	21.3651	8.14795
Q9UGI8	Testin OS=Homo sapiens GN=TES PE=1 SV=1 - [TES_HUMAN]	70.31	1	35	35	1174	421	47.9639	7.6792
P46459	Vesicle-fusing ATPase OS=Homo sapiens GN=NSF PE=1 SV=3 - [NSF_HUMAN]	70.3	1	54	56	1964	744	82.5421	6.94678
P26447	Protein S100-A4 OS=Homo sapiens GN=S100A4 PE=1 SV=1 - [S10A4_HUMAN]	70.3	1	11	11	210	101	11.7207	6.11279
O95994	Anterior gradient protein 2 homolog OS=Homo sapiens GN=AGR2 PE=1 SV=1 - [AGR2_HUMAN]	70.29	1	16	17	882	175	19.9666	8.99756
P83916	Chromobox protein homolog 1 OS=Homo sapiens GN=CBX1 PE=1 SV=1 - [CBX1_HUMAN]	70.27	1	14	15	701	185	21.4046	4.93213
P36578	60S ribosomal protein L4 OS=Homo sapiens GN=RPL4 PE=1 SV=5 - [RL4_HUMAN]	70.26	1	52	53	1882	427	47.6674	11.063
P31150	Rab GDP dissociation inhibitor alpha OS=Homo sapiens GN=GDI1 PE=1 SV=2 - [GDIA_HUMAN]	70.25	1	17	37	1233	447	50.5501	5.13525
Q8N5N7	39S ribosomal protein L50, mitochondrial OS=Homo sapiens GN=MRPL50 PE=1 SV=2 - [RM50_HUMAN]	70.25	1	11	11	305	158	18.3134	7.88428
Q8WW12	PEST proteolytic signal-containing nuclear protein OS=Homo sapiens GN=PCNP PE=1 SV=2 - [PCNP_HUMAN]	70.22	1	13	13	349	178	18.9134	7.48877
Q9UJZ1	Stomatin-like protein 2, mitochondrial OS=Homo sapiens GN=STOML2 PE=1 SV=1 - [STML2_HUMAN]	70.22	1	25	26	1274	356	38.5102	7.38623
P14923	Junction plakoglobin OS=Homo sapiens GN=JUP PE=1 SV=3 - [PLAK_HUMAN]	70.2	1	37	45	2098	745	81.6927	6.13818
Q9HB71	Calcyclin-binding protein OS=Homo sapiens GN=CACYBP PE=1 SV=2 - [CYBP_HUMAN]	70.18	1	17	19	522	228	26.1936	8.25049
P82930	28S ribosomal protein S34, mitochondrial OS=Homo sapiens GN=MRPS34 PE=1 SV=2 - [RT34_HUMAN]	70.18	2	15	17	219	218	25.6345	9.979
Q96I99	Succinyl-CoA ligase [GDP-forming] subunit beta, mitochondrial OS=Homo sapiens GN=SUCLG2 PE=1 SV=2 - [SUCB2_HUMAN]	70.14	1	30	32	1267	432	46.4814	6.39209
Q9H4A6	Golgi phosphoprotein 3 OS=Homo sapiens GN=GOLPH3 PE=1 SV=1 - [GOLP3_HUMAN]	70.13	2	18	21	560	298	33.7895	6.44287
O43237	Cytoplasmic dynein 1 light intermediate chain 2 OS=Homo sapiens GN=DYNC1LI2 PE=1 SV=1 - [DC1L2_HUMAN]	70.12	1	29	30	639	492	54.0655	6.37939
Q9BRP8	Partner of Y14 and mago OS=Homo sapiens GN=PYM1 PE=1 SV=1 - [PYM1_HUMAN]	70.1	1	11	12	237	204	22.642	9.45166
Q15293	Reticulocalbin-1 OS=Homo sapiens GN=RCN1 PE=1 SV=1 - [RCN1_HUMAN]	70.09	1	23	23	1030	331	38.8662	4.99561
P13489	Ribonuclease inhibitor OS=Homo sapiens GN=RNH1 PE=1 SV=2 - [RINI_HUMAN]	70.07	1	26	27	1086	461	49.9411	4.81787
P62633	Cellular nucleic acid-binding protein OS=Homo sapiens GN=CNBP PE=1 SV=1 - [CNBP_HUMAN]	70.06	1	14	14	322	177	19.4496	7.7085
Q16401	26S proteasome non-ATPase regulatory subunit 5 OS=Homo sapiens GN=PSMD5 PE=1 SV=3 - [PSMD5_HUMAN]	70.04	1	28	28	619	504	56.1604	5.47803
P25325	3-mercaptopyruvate sulfurtransferase OS=Homo sapiens GN=MPST PE=1 SV=3 - [THTM_HUMAN]	70.03	1	15	16	461	297	33.1576	6.59521
Q8NBQ5	Estradiol 17-beta-dehydrogenase 11 OS=Homo sapiens GN=HSD17B11 PE=1 SV=3 - [DHB11_HUMAN]	70	1	19	20	893	300	32.9147	9.0708
Q9BVJ7	Dual specificity protein phosphatase 23 OS=Homo sapiens GN=DUSP23 PE=1 SV=1 - [DUS23_HUMAN]	70	1	9	10	191	150	16.5776	8.20654
P62072	Mitochondrial import inner membrane translocase subunit Tim10 OS=Homo sapiens GN=TIMM10 PE=1 SV=1 - [TIM10_HUMAN]	70	1	10	10	218	90	10.3259	6.29053
Q9HCC0	Methylcrotonoyl-CoA carboxylase beta chain, mitochondrial OS=Homo sapiens GN=MCCC2 PE=1 SV=1 - [MCCB_HUMAN]	69.98	1	33	34	1013	563	61.2944	7.6792
P33993	DNA replication licensing factor MCM7 OS=Homo sapiens GN=MCM7 PE=1 SV=4 - [MCM7_HUMAN]	69.96	2	45	45	1061	719	81.2566	6.45557
Q9Y277	Voltage-dependent anion-selective channel protein 3 OS=Homo sapiens GN=VDAC3 PE=1 SV=1 - [VDAC3_HUMAN]	69.96	1	20	25	1349	283	30.6393	8.66064
P52788	Spermine synthase OS=Homo sapiens GN=SMS PE=1 SV=2 - [SPSY_HUMAN]	69.95	3	26	27	525	366	41.2418	5.021
P23284	Peptidyl-prolyl cis-trans isomerase B OS=Homo sapiens GN=PPIB PE=1 SV=2 - [PPIB_HUMAN]	69.91	2	21	22	1324	216	23.7275	9.40771
P30043	Flavin reductase (NADPH) OS=Homo sapiens GN=BLVRB PE=1 SV=3 - [BLVRB_HUMAN]	69.9	1	16	16	687	206	22.1054	7.6499
O43242	26S proteasome non-ATPase regulatory subunit 3 OS=Homo sapiens GN=PSMD3 PE=1 SV=2 - [PSMD3_HUMAN]	69.85	1	42	42	1275	534	60.9395	8.44092
P48637	Glutathione synthetase OS=Homo sapiens GN=GSS PE=1 SV=1 - [GSHB_HUMAN]	69.83	2	31	33	733	474	52.3523	5.92236
Q9Y2B0	Protein canopy homolog 2 OS=Homo sapiens GN=CNPY2 PE=1 SV=1 - [CNPY2_HUMAN]	69.78	1	13	13	203	182	20.6392	4.91943
O00264	Membrane-associated progesterone receptor component 1 OS=Homo sapiens GN=PGRMC1 PE=1 SV=3 - [PGRC1_HUMAN]	69.74	1	12	14	420	195	21.6578	4.70361
P46777	60S ribosomal protein L5 OS=Homo sapiens GN=RPL5 PE=1 SV=3 - [RL5_HUMAN]	69.7	1	34	34	1493	297	34.3407	9.71533
Q02818	Nucleobindin-1 OS=Homo sapiens GN=NUCB1 PE=1 SV=4 - [NUCB1_HUMAN]	69.63	1	29	32	745	461	53.8463	5.24951
P08708	40S ribosomal protein S17 OS=Homo sapiens GN=RPS17 PE=1 SV=2 - [RS17_HUMAN]	69.63	1	17	19	1021	135	15.5404	9.84717
Q8TCA0	Leucine-rich repeat-containing protein 20 OS=Homo sapiens GN=LRRC20 PE=1 SV=1 - [LRC20_HUMAN]	69.57	1	9	9	141	184	20.4959	6.55127
P61758	Prefoldin subunit 3 OS=Homo sapiens GN=VBP1 PE=1 SV=3 - [PFD3_HUMAN]	69.54	1	17	18	632	197	22.6434	7.10791
P09211	Glutathione S-transferase P OS=Homo sapiens GN=GSTP1 PE=1 SV=2 - [GSTP1_HUMAN]	69.52	2	20	21	1177	210	23.341	5.64307
Q14232	Translation initiation factor eIF-2B subunit alpha OS=Homo sapiens GN=EIF2B1 PE=1 SV=1 - [EI2BA_HUMAN]	69.51	1	19	19	432	305	33.6908	7.32764
Q9BZG1	Ras-related protein Rab-34 OS=Homo sapiens GN=RAB34 PE=1 SV=1 - [RAB34_HUMAN]	69.5	1	18	20	676	259	29.0259	7.88428
P33121	Long-chain-fatty-acid--CoA ligase 1 OS=Homo sapiens GN=ACSL1 PE=1 SV=1 - [ACSL1_HUMAN]	69.48	1	47	51	1929	698	77.8929	7.15186
Q9H098	Protein FAM107B OS=Homo sapiens GN=FAM107B PE=1 SV=1 - [F107B_HUMAN]	69.47	2	12	13	196	131	15.5483	8.29443
Q8WUM4	Programmed cell death 6-interacting protein OS=Homo sapiens GN=PDCD6IP PE=1 SV=1 - [PDC6I_HUMAN]	69.47	3	62	64	1580	868	95.9631	6.52197
Q9Y237	Peptidyl-prolyl cis-trans isomerase NIMA-interacting 4 OS=Homo sapiens GN=PIN4 PE=1 SV=1 - [PIN4_HUMAN]	69.47	1	9	9	128	131	13.801	9.77393
P61956	Small ubiquitin-related modifier 2 OS=Homo sapiens GN=SUMO2 PE=1 SV=3 - [SUMO2_HUMAN]	69.47	1	2	7	204	95	10.8644	5.50342
Q9UBI6	Guanine nucleotide-binding protein G(I)/G(S)/G(O) subunit gamma-12 OS=Homo sapiens GN=GNG12 PE=1 SV=3 - [GBG12_HUMAN]	69.44	2	5	5	325	72	8.00117	8.96826
P35237	Serpin B6 OS=Homo sapiens GN=SERPINB6 PE=1 SV=3 - [SPB6_HUMAN]	69.41	1	28	30	1214	376	42.5941	5.2749
Q9Y4L1	Hypoxia up-regulated protein 1 OS=Homo sapiens GN=HYOU1 PE=1 SV=1 - [HYOU1_HUMAN]	69.37	1	75	76	3335	999	111.266	5.22412
P82663	28S ribosomal protein S25, mitochondrial OS=Homo sapiens GN=MRPS25 PE=1 SV=1 - [RT25_HUMAN]	69.36	1	9	10	265	173	20.1033	8.82178
P49368	T-complex protein 1 subunit gamma OS=Homo sapiens GN=CCT3 PE=1 SV=4 - [TCPG_HUMAN]	69.36	2	48	48	1904	545	60.4953	6.49365
P30040	Endoplasmic reticulum resident protein 29 OS=Homo sapiens GN=ERP29 PE=1 SV=4 - [ERP29_HUMAN]	69.35	1	23	23	1562	261	28.9752	7.31299
Q05639	Elongation factor 1-alpha 2 OS=Homo sapiens GN=EEF1A2 PE=1 SV=1 - [EF1A2_HUMAN]	69.33	2	25	48	2833	463	50.4383	9.02686
P01116	GTPase KRas OS=Homo sapiens GN=KRAS PE=1 SV=1 - [RASK_HUMAN]	69.31	1	4	14	436	189	21.642	6.771
Q08257	Quinone oxidoreductase OS=Homo sapiens GN=CRYZ PE=1 SV=1 - [QOR_HUMAN]	69.3	1	19	19	597	329	35.1845	8.44092
P15880	40S ribosomal protein S2 OS=Homo sapiens GN=RPS2 PE=1 SV=2 - [RS2_HUMAN]	69.28	1	28	30	1608	293	31.3046	10.2427
P52907	F-actin-capping protein subunit alpha-1 OS=Homo sapiens GN=CAPZA1 PE=1 SV=3 - [CAZA1_HUMAN]	69.23	1	11	14	785	286	32.9023	5.69385
O43169	Cytochrome b5 type B OS=Homo sapiens GN=CYB5B PE=1 SV=2 - [CYB5B_HUMAN]	69.18	1	9	9	249	146	16.322	4.97021
O60493	Sorting nexin-3 OS=Homo sapiens GN=SNX3 PE=1 SV=3 - [SNX3_HUMAN]	69.14	1	8	10	264	162	18.7508	8.66064
Q99828	Calcium and integrin-binding protein 1 OS=Homo sapiens GN=CIB1 PE=1 SV=4 - [CIB1_HUMAN]	69.11	1	13	13	300	191	21.6899	4.77979
P61006	Ras-related protein Rab-8A OS=Homo sapiens GN=RAB8A PE=1 SV=1 - [RAB8A_HUMAN]	69.08	2	7	18	863	207	23.6532	9.0708
P08134	Rho-related GTP-binding protein RhoC OS=Homo sapiens GN=RHOC PE=1 SV=1 - [RHOC_HUMAN]	68.91	1	5	22	840	193	21.9923	6.58057
Q9UMR2	ATP-dependent RNA helicase DDX19B OS=Homo sapiens GN=DDX19B PE=1 SV=1 - [DD19B_HUMAN]	68.89	1	3	30	666	479	53.8928	6.30322
O75934	Pre-mRNA-splicing factor SPF27 OS=Homo sapiens GN=BCAS2 PE=1 SV=1 - [SPF27_HUMAN]	68.89	1	17	17	351	225	26.115	5.65576
P18754	Regulator of chromosome condensation OS=Homo sapiens GN=RCC1 PE=1 SV=1 - [RCC1_HUMAN]	68.88	1	24	26	939	421	44.9406	7.51807
P22695	Cytochrome b-c1 complex subunit 2, mitochondrial OS=Homo sapiens GN=UQCRC2 PE=1 SV=3 - [QCR2_HUMAN]	68.87	3	25	26	1117	453	48.4129	8.63135
Q9UHV9	Prefoldin subunit 2 OS=Homo sapiens GN=PFDN2 PE=1 SV=1 - [PFD2_HUMAN]	68.83	1	11	11	502	154	16.6376	6.58057
Q96C36	Pyrroline-5-carboxylate reductase 2 OS=Homo sapiens GN=PYCR2 PE=1 SV=1 - [P5CR2_HUMAN]	68.75	1	26	28	972	320	33.6157	7.76709
P55327	Tumor protein D52 OS=Homo sapiens GN=TPD52 PE=1 SV=2 - [TPD52_HUMAN]	68.75	1	21	21	693	224	24.3122	4.83057
Q9UIJ7	GTP:AMP phosphotransferase AK3, mitochondrial OS=Homo sapiens GN=AK3 PE=1 SV=4 - [KAD3_HUMAN]	68.72	2	16	17	576	227	25.5495	9.15869
P07339	Cathepsin D OS=Homo sapiens GN=CTSD PE=1 SV=1 - [CATD_HUMAN]	68.69	1	36	37	2781	412	44.5236	6.53662
Q9UBQ0	Vacuolar protein sorting-associated protein 29 OS=Homo sapiens GN=VPS29 PE=1 SV=1 - [VPS29_HUMAN]	68.68	2	14	14	512	182	20.4927	6.78564
P49721	Proteasome subunit beta type-2 OS=Homo sapiens GN=PSMB2 PE=1 SV=1 - [PSB2_HUMAN]	68.66	1	14	15	371	201	22.8217	7.02002
P78346	Ribonuclease P protein subunit p30 OS=Homo sapiens GN=RPP30 PE=1 SV=1 - [RPP30_HUMAN]	68.66	1	14	14	274	268	29.3027	8.90967
Q9UBX3	Mitochondrial dicarboxylate carrier OS=Homo sapiens GN=SLC25A10 PE=1 SV=2 - [DIC_HUMAN]	68.64	1	17	17	703	287	31.2623	9.53955
P07910	Heterogeneous nuclear ribonucleoproteins C1/C2 OS=Homo sapiens GN=HNRNPC PE=1 SV=4 - [HNRPC_HUMAN]	68.63	3	38	41	2264	306	33.6495	5.08447
Q96FW1	Ubiquitin thioesterase OTUB1 OS=Homo sapiens GN=OTUB1 PE=1 SV=2 - [OTUB1_HUMAN]	68.63	2	17	17	567	271	31.2644	4.94482
P09661	U2 small nuclear ribonucleoprotein A' OS=Homo sapiens GN=SNRPA1 PE=1 SV=2 - [RU2A_HUMAN]	68.63	2	24	24	583	255	28.3981	8.6167
P46734	Dual specificity mitogen-activated protein kinase kinase 3 OS=Homo sapiens GN=MAP2K3 PE=1 SV=2 - [MP2K3_HUMAN]	68.59	1	20	20	417	347	39.2929	7.43018
Q9UL26	Ras-related protein Rab-22A OS=Homo sapiens GN=RAB22A PE=1 SV=2 - [RB22A_HUMAN]	68.56	1	10	12	303	194	21.8412	8.14795
Q03252	Lamin-B2 OS=Homo sapiens GN=LMNB2 PE=1 SV=4 - [LMNB2_HUMAN]	68.55	2	42	49	1922	620	69.9057	5.59229
P48047	ATP synthase subunit O, mitochondrial OS=Homo sapiens GN=ATP5O PE=1 SV=1 - [ATPO_HUMAN]	68.54	2	17	18	645	213	23.2627	9.96436
P42167	Lamina-associated polypeptide 2, isoforms beta/gamma OS=Homo sapiens GN=TMPO PE=1 SV=2 - [LAP2B_HUMAN]	68.5	1	19	37	1186	454	50.6395	9.37842
Q13838	Spliceosome RNA helicase DDX39B OS=Homo sapiens GN=DDX39B PE=1 SV=1 - [DX39B_HUMAN]	68.46	1	19	35	1485	428	48.9599	5.66846
P16949	Stathmin OS=Homo sapiens GN=STMN1 PE=1 SV=3 - [STMN1_HUMAN]	68.46	1	14	18	688	149	17.292	5.97314
Q13217	DnaJ homolog subfamily C member 3 OS=Homo sapiens GN=DNAJC3 PE=1 SV=1 - [DNJC3_HUMAN]	68.45	1	36	38	824	504	57.5442	6.15088
P31323	cAMP-dependent protein kinase type II-beta regulatory subunit OS=Homo sapiens GN=PRKAR2B PE=1 SV=3 - [KAP3_HUMAN]	68.42	2	17	23	472	418	46.2729	4.91943
P21980	Protein-glutamine gamma-glutamyltransferase 2 OS=Homo sapiens GN=TGM2 PE=1 SV=2 - [TGM2_HUMAN]	68.41	1	44	45	1682	687	77.2797	5.22412
P53396	ATP-citrate synthase OS=Homo sapiens GN=ACLY PE=1 SV=3 - [ACLY_HUMAN]	68.3	1	79	79	3485	1101	120.762	7.32764
O14949	Cytochrome b-c1 complex subunit 8 OS=Homo sapiens GN=UQCRQ PE=1 SV=4 - [QCR8_HUMAN]	68.29	1	11	11	149	82	9.90012	10.0815
P61960	Ubiquitin-fold modifier 1 OS=Homo sapiens GN=UFM1 PE=1 SV=1 - [UFM1_HUMAN]	68.24	1	7	7	209	85	9.11187	9.30518
P49748	Very long-chain specific acyl-CoA dehydrogenase, mitochondrial OS=Homo sapiens GN=ACADVL PE=1 SV=1 - [ACADV_HUMAN]	68.24	1	42	43	1169	655	70.3454	8.74854
Q9NUQ9	Protein FAM49B OS=Homo sapiens GN=FAM49B PE=1 SV=1 - [FA49B_HUMAN]	68.21	1	21	21	757	324	36.7246	6.06201
P61916	Epididymal secretory protein E1 OS=Homo sapiens GN=NPC2 PE=1 SV=1 - [NPC2_HUMAN]	68.21	1	13	13	644	151	16.5595	7.6499
P47755	F-actin-capping protein subunit alpha-2 OS=Homo sapiens GN=CAPZA2 PE=1 SV=3 - [CAZA2_HUMAN]	68.18	1	11	14	748	286	32.9286	5.84619
Q15056	Eukaryotic translation initiation factor 4H OS=Homo sapiens GN=EIF4H PE=1 SV=5 - [IF4H_HUMAN]	68.15	2	24	24	463	248	27.3684	7.2251
P52209	6-phosphogluconate dehydrogenase, decarboxylating OS=Homo sapiens GN=PGD PE=1 SV=3 - [6PGD_HUMAN]	68.12	3	36	41	1250	483	53.106	7.2251
P12236	ADP/ATP translocase 3 OS=Homo sapiens GN=SLC25A6 PE=1 SV=4 - [ADT3_HUMAN]	68.12	2	5	37	1840	298	32.8452	9.74463
P05091	Aldehyde dehydrogenase, mitochondrial OS=Homo sapiens GN=ALDH2 PE=1 SV=2 - [ALDH2_HUMAN]	68.09	1	34	37	1599	517	56.3456	7.04932
O94760	N(G),N(G)-dimethylarginine dimethylaminohydrolase 1 OS=Homo sapiens GN=DDAH1 PE=1 SV=3 - [DDAH1_HUMAN]	68.07	1	19	21	897	285	31.1019	5.80811
P27105	Erythrocyte band 7 integral membrane protein OS=Homo sapiens GN=STOM PE=1 SV=3 - [STOM_HUMAN]	68.06	2	21	21	1358	288	31.7107	7.88428
Q9GZZ1	N-alpha-acetyltransferase 50 OS=Homo sapiens GN=NAA50 PE=1 SV=1 - [NAA50_HUMAN]	68.05	1	14	14	317	169	19.386	8.80713
P22570	NADPH:adrenodoxin oxidoreductase, mitochondrial OS=Homo sapiens GN=FDXR PE=1 SV=3 - [ADRO_HUMAN]	68.02	1	27	27	482	491	53.803	8.44092
P22234	Multifunctional protein ADE2 OS=Homo sapiens GN=PAICS PE=1 SV=3 - [PUR6_HUMAN]	68	1	40	42	1649	425	47.0491	7.2251
P52434	DNA-directed RNA polymerases I, II, and III subunit RPABC3 OS=Homo sapiens GN=POLR2H PE=1 SV=4 - [RPAB3_HUMAN]	68	1	9	9	203	150	17.1324	4.67822
Q9Y3A5	Ribosome maturation protein SBDS OS=Homo sapiens GN=SBDS PE=1 SV=4 - [SBDS_HUMAN]	68	1	21	23	488	250	28.7453	8.74854
Q14247	Src substrate cortactin OS=Homo sapiens GN=CTTN PE=1 SV=2 - [SRC8_HUMAN]	68	1	45	45	2002	550	61.5485	5.40186
P09622	Dihydrolipoyl dehydrogenase, mitochondrial OS=Homo sapiens GN=DLD PE=1 SV=2 - [DLDH_HUMAN]	67.98	2	34	35	1985	509	54.143	7.85498
Q96FQ6	Protein S100-A16 OS=Homo sapiens GN=S100A16 PE=1 SV=1 - [S10AG_HUMAN]	67.96	1	8	8	306	103	11.794	6.78564
P25787	Proteasome subunit alpha type-2 OS=Homo sapiens GN=PSMA2 PE=1 SV=2 - [PSA2_HUMAN]	67.95	2	18	18	615	234	25.8823	7.43018
Q6WCQ1	Myosin phosphatase Rho-interacting protein OS=Homo sapiens GN=MPRIP PE=1 SV=3 - [MPRIP_HUMAN]	67.9	1	67	70	1385	1025	116.461	6.21436
Q15843	NEDD8 OS=Homo sapiens GN=NEDD8 PE=1 SV=1 - [NEDD8_HUMAN]	67.9	1	6	7	273	81	9.06595	8.42627
Q9P258	Protein RCC2 OS=Homo sapiens GN=RCC2 PE=1 SV=2 - [RCC2_HUMAN]	67.82	1	36	36	876	522	56.0492	8.77783
P61326	Protein mago nashi homolog OS=Homo sapiens GN=MAGOH PE=1 SV=1 - [MGN_HUMAN]	67.81	2	12	12	324	146	17.1528	6.11279
Q15165	Serum paraoxonase/arylesterase 2 OS=Homo sapiens GN=PON2 PE=1 SV=3 - [PON2_HUMAN]	67.8	1	25	25	857	354	39.3723	5.60498
P13796	Plastin-2 OS=Homo sapiens GN=LCP1 PE=1 SV=6 - [PLSL_HUMAN]	67.78	1	29	39	1222	627	70.2439	5.42725
P30044	Peroxiredoxin-5, mitochondrial OS=Homo sapiens GN=PRDX5 PE=1 SV=4 - [PRDX5_HUMAN]	67.76	1	24	24	1661	214	22.0725	8.70459
Q9NSD9	Phenylalanine--tRNA ligase beta subunit OS=Homo sapiens GN=FARSB PE=1 SV=3 - [SYFB_HUMAN]	67.74	4	42	44	1072	589	66.0735	6.84424
P15121	Aldose reductase OS=Homo sapiens GN=AKR1B1 PE=1 SV=3 - [ALDR_HUMAN]	67.72	1	19	20	703	316	35.8305	6.97607
P49591	Serine--tRNA ligase, cytoplasmic OS=Homo sapiens GN=SARS PE=1 SV=3 - [SYSC_HUMAN]	67.7	1	39	39	977	514	58.7401	6.43018
P58107	Epiplakin OS=Homo sapiens GN=EPPK1 PE=1 SV=2 - [EPIPL_HUMAN]	67.64	1	109	121	2815	5090	555.279	5.60498
P26599	Polypyrimidine tract-binding protein 1 OS=Homo sapiens GN=PTBP1 PE=1 SV=1 - [PTBP1_HUMAN]	67.61	1	37	44	2193	531	57.1856	9.17334
Q9Y3E5	Peptidyl-tRNA hydrolase 2, mitochondrial OS=Homo sapiens GN=PTRH2 PE=1 SV=1 - [PTH2_HUMAN]	67.6	1	12	12	327	179	19.181	8.73389
Q01518	Adenylyl cyclase-associated protein 1 OS=Homo sapiens GN=CAP1 PE=1 SV=5 - [CAP1_HUMAN]	67.58	1	50	52	3579	475	51.8687	8.06006
O14579	Coatomer subunit epsilon OS=Homo sapiens GN=COPE PE=1 SV=3 - [COPE_HUMAN]	67.53	2	18	19	496	308	34.4603	5.12256
Q9Y5Y2	Cytosolic Fe-S cluster assembly factor NUBP2 OS=Homo sapiens GN=NUBP2 PE=1 SV=1 - [NUBP2_HUMAN]	67.53	1	11	11	205	271	28.8068	5.8335
P07814	Bifunctional glutamate/proline--tRNA ligase OS=Homo sapiens GN=EPRS PE=1 SV=5 - [SYEP_HUMAN]	67.53	1	103	106	3139	1512	170.483	7.32764
P21912	Succinate dehydrogenase [ubiquinone] iron-sulfur subunit, mitochondrial OS=Homo sapiens GN=SDHB PE=1 SV=3 - [SDHB_HUMAN]	67.5	3	27	28	776	280	31.6088	8.76318
Q16822	Phosphoenolpyruvate carboxykinase [GTP], mitochondrial OS=Homo sapiens GN=PCK2 PE=1 SV=3 - [PCKGM_HUMAN]	67.5	1	40	40	1920	640	70.6846	7.62061
P82650	28S ribosomal protein S22, mitochondrial OS=Homo sapiens GN=MRPS22 PE=1 SV=1 - [RT22_HUMAN]	67.5	1	26	26	453	360	41.2544	7.89893
P46926	Glucosamine-6-phosphate isomerase 1 OS=Homo sapiens GN=GNPDA1 PE=1 SV=1 - [GNPI1_HUMAN]	67.47	2	10	16	474	289	32.6476	6.91748
P24752	Acetyl-CoA acetyltransferase, mitochondrial OS=Homo sapiens GN=ACAT1 PE=1 SV=1 - [THIL_HUMAN]	67.45	1	33	33	1414	427	45.1706	8.85107
Q96AE4	Far upstream element-binding protein 1 OS=Homo sapiens GN=FUBP1 PE=1 SV=3 - [FUBP1_HUMAN]	67.39	3	29	42	1512	644	67.5185	7.60596
Q9H2W6	39S ribosomal protein L46, mitochondrial OS=Homo sapiens GN=MRPL46 PE=1 SV=1 - [RM46_HUMAN]	67.38	1	17	17	306	279	31.6854	7.04932
P37235	Hippocalcin-like protein 1 OS=Homo sapiens GN=HPCAL1 PE=1 SV=3 - [HPCL1_HUMAN]	67.36	1	11	16	589	193	22.299	5.35107
P20674	Cytochrome c oxidase subunit 5A, mitochondrial OS=Homo sapiens GN=COX5A PE=1 SV=2 - [COX5A_HUMAN]	67.33	1	17	18	458	150	16.7517	6.78564
P62979	Ubiquitin-40S ribosomal protein S27a OS=Homo sapiens GN=RPS27A PE=1 SV=2 - [RS27A_HUMAN]	67.31	2	5	15	1966	156	17.9535	9.64209
Q92499	ATP-dependent RNA helicase DDX1 OS=Homo sapiens GN=DDX1 PE=1 SV=2 - [DDX1_HUMAN]	67.3	1	52	52	1345	740	82.3798	7.2251
P22087	rRNA 2'-O-methyltransferase fibrillarin OS=Homo sapiens GN=FBL PE=1 SV=2 - [FBRL_HUMAN]	67.29	2	25	25	677	321	33.7634	10.1841
P17096	High mobility group protein HMG-I/HMG-Y OS=Homo sapiens GN=HMGA1 PE=1 SV=3 - [HMGA1_HUMAN]	67.29	1	20	20	1024	107	11.6691	10.3159
Q8WVM8	Sec1 family domain-containing protein 1 OS=Homo sapiens GN=SCFD1 PE=1 SV=4 - [SCFD1_HUMAN]	67.29	1	42	42	1324	642	72.3341	6.26514
P55786	Puromycin-sensitive aminopeptidase OS=Homo sapiens GN=NPEPPS PE=1 SV=2 - [PSA_HUMAN]	67.25	1	68	70	2694	919	103.211	5.71924
O60925	Prefoldin subunit 1 OS=Homo sapiens GN=PFDN1 PE=1 SV=2 - [PFD1_HUMAN]	67.21	2	8	9	178	122	14.2015	6.81494
Q9NVJ2	ADP-ribosylation factor-like protein 8B OS=Homo sapiens GN=ARL8B PE=1 SV=1 - [ARL8B_HUMAN]	67.2	1	5	15	529	186	21.5251	8.42627
P06744	Glucose-6-phosphate isomerase OS=Homo sapiens GN=GPI PE=1 SV=4 - [G6PI_HUMAN]	67.2	1	42	44	1806	558	63.1072	8.32373
P60228	Eukaryotic translation initiation factor 3 subunit E OS=Homo sapiens GN=EIF3E PE=1 SV=1 - [EIF3E_HUMAN]	67.19	1	31	31	903	445	52.1874	6.03662
P82673	28S ribosomal protein S35, mitochondrial OS=Homo sapiens GN=MRPS35 PE=1 SV=1 - [RT35_HUMAN]	67.18	2	20	21	451	323	36.8211	8.23584
O95433	Activator of 90 kDa heat shock protein ATPase homolog 1 OS=Homo sapiens GN=AHSA1 PE=1 SV=1 - [AHSA1_HUMAN]	67.16	1	20	21	392	338	38.2503	5.52881
Q5T9A4	ATPase family AAA domain-containing protein 3B OS=Homo sapiens GN=ATAD3B PE=1 SV=1 - [ATD3B_HUMAN]	67.13	1	16	44	1124	648	72.5273	9.20264
Q6NVY1	3-hydroxyisobutyryl-CoA hydrolase, mitochondrial OS=Homo sapiens GN=HIBCH PE=1 SV=2 - [HIBCH_HUMAN]	67.1	1	30	30	1545	386	43.4544	8.19189
P51649	Succinate-semialdehyde dehydrogenase, mitochondrial OS=Homo sapiens GN=ALDH5A1 PE=1 SV=2 - [SSDH_HUMAN]	67.1	1	33	33	935	535	57.1783	8.27979
Q6IAA8	Ragulator complex protein LAMTOR1 OS=Homo sapiens GN=LAMTOR1 PE=1 SV=2 - [LTOR1_HUMAN]	67.08	1	11	11	366	161	17.7338	5.14795
Q9UM54	Unconventional myosin-VI OS=Homo sapiens GN=MYO6 PE=1 SV=4 - [MYO6_HUMAN]	67.08	1	105	107	3059	1294	149.596	8.52881
O00273	DNA fragmentation factor subunit alpha OS=Homo sapiens GN=DFFA PE=1 SV=1 - [DFFA_HUMAN]	67.07	1	17	17	520	331	36.4995	4.79248
P40937	Replication factor C subunit 5 OS=Homo sapiens GN=RFC5 PE=1 SV=1 - [RFC5_HUMAN]	67.06	1	20	21	354	340	38.4722	7.1958
P61247	40S ribosomal protein S3a OS=Homo sapiens GN=RPS3A PE=1 SV=2 - [RS3A_HUMAN]	67.05	1	26	26	1281	264	29.9257	9.72998
O15400	Syntaxin-7 OS=Homo sapiens GN=STX7 PE=1 SV=4 - [STX7_HUMAN]	67.05	1	14	15	517	261	29.7973	5.5542
Q16774	Guanylate kinase OS=Homo sapiens GN=GUK1 PE=1 SV=2 - [KGUA_HUMAN]	67.01	1	9	9	134	197	21.7122	6.55127
Q99627	COP9 signalosome complex subunit 8 OS=Homo sapiens GN=COPS8 PE=1 SV=1 - [CSN8_HUMAN]	66.99	1	9	9	226	209	23.211	5.37646
O43252	Bifunctional 3'-phosphoadenosine 5'-phosphosulfate synthase 1 OS=Homo sapiens GN=PAPSS1 PE=1 SV=2 - [PAPS1_HUMAN]	66.99	1	29	33	671	624	70.7876	6.85889
P09429	High mobility group protein B1 OS=Homo sapiens GN=HMGB1 PE=1 SV=3 - [HMGB1_HUMAN]	66.98	2	16	28	1145	215	24.8782	5.74463
P31937	3-hydroxyisobutyrate dehydrogenase, mitochondrial OS=Homo sapiens GN=HIBADH PE=1 SV=2 - [3HIDH_HUMAN]	66.96	1	20	20	515	336	35.3058	8.1333
Q92817	Envoplakin OS=Homo sapiens GN=EVPL PE=1 SV=3 - [EVPL_HUMAN]	66.95	2	135	139	2744	2033	231.463	6.96143
Q9UL46	Proteasome activator complex subunit 2 OS=Homo sapiens GN=PSME2 PE=1 SV=4 - [PSME2_HUMAN]	66.95	1	19	19	763	239	27.3843	5.73193
Q9BSH5	Haloacid dehalogenase-like hydrolase domain-containing protein 3 OS=Homo sapiens GN=HDHD3 PE=1 SV=1 - [HDHD3_HUMAN]	66.93	1	15	15	239	251	27.9824	6.7124
O15514	DNA-directed RNA polymerase II subunit RPB4 OS=Homo sapiens GN=POLR2D PE=1 SV=1 - [RPB4_HUMAN]	66.9	1	6	6	117	142	16.3011	4.79248
Q56VL3	OCIA domain-containing protein 2 OS=Homo sapiens GN=OCIAD2 PE=1 SV=1 - [OCAD2_HUMAN]	66.88	1	12	13	805	154	16.9426	9.02686
P31040	Succinate dehydrogenase [ubiquinone] flavoprotein subunit, mitochondrial OS=Homo sapiens GN=SDHA PE=1 SV=2 - [SDHA_HUMAN]	66.87	1	38	38	1123	664	72.6453	7.38623
Q14240	Eukaryotic initiation factor 4A-II OS=Homo sapiens GN=EIF4A2 PE=1 SV=2 - [IF4A2_HUMAN]	66.83	1	9	32	1515	407	46.3728	5.47803
P41227	N-alpha-acetyltransferase 10 OS=Homo sapiens GN=NAA10 PE=1 SV=1 - [NAA10_HUMAN]	66.81	1	14	17	351	235	26.4419	5.64307
P30153	Serine/threonine-protein phosphatase 2A 65 kDa regulatory subunit A alpha isoform OS=Homo sapiens GN=PPP2R1A PE=1 SV=4 - [2AAA_HUMAN]	66.72	1	34	45	1576	589	65.2669	5.10986
Q13185	Chromobox protein homolog 3 OS=Homo sapiens GN=CBX3 PE=1 SV=4 - [CBX3_HUMAN]	66.67	1	11	13	819	183	20.7984	5.32568
Q6P1X6	UPF0598 protein C8orf82 OS=Homo sapiens GN=C8orf82 PE=1 SV=2 - [CH082_HUMAN]	66.67	1	12	12	396	216	23.8741	9.14404
Q14192	Four and a half LIM domains protein 2 OS=Homo sapiens GN=FHL2 PE=1 SV=3 - [FHL2_HUMAN]	66.67	1	16	16	363	279	32.1706	7.54736
Q53H82	Beta-lactamase-like protein 2 OS=Homo sapiens GN=LACTB2 PE=1 SV=2 - [LACB2_HUMAN]	66.67	3	21	22	910	288	32.7849	6.80029
P61081	NEDD8-conjugating enzyme Ubc12 OS=Homo sapiens GN=UBE2M PE=1 SV=1 - [UBC12_HUMAN]	66.67	1	13	13	310	183	20.8866	7.69385
Q99536	Synaptic vesicle membrane protein VAT-1 homolog OS=Homo sapiens GN=VAT1 PE=1 SV=2 - [VAT1_HUMAN]	66.67	2	28	28	1184	393	41.8934	6.29053
Q07960	Rho GTPase-activating protein 1 OS=Homo sapiens GN=ARHGAP1 PE=1 SV=1 - [RHG01_HUMAN]	66.51	1	27	27	645	439	50.4042	6.29053
Q9UNH7	Sorting nexin-6 OS=Homo sapiens GN=SNX6 PE=1 SV=1 - [SNX6_HUMAN]	66.5	2	26	30	677	406	46.6198	6.16357
Q9NPJ3	Acyl-coenzyme A thioesterase 13 OS=Homo sapiens GN=ACOT13 PE=1 SV=1 - [ACO13_HUMAN]	66.43	1	7	7	282	140	14.9509	9.14404
O95182	NADH dehydrogenase [ubiquinone] 1 alpha subcomplex subunit 7 OS=Homo sapiens GN=NDUFA7 PE=1 SV=3 - [NDUA7_HUMAN]	66.37	1	10	10	205	113	12.5436	10.1841
Q01082	Spectrin beta chain, non-erythrocytic 1 OS=Homo sapiens GN=SPTBN1 PE=1 SV=2 - [SPTB2_HUMAN]	66.33	4	136	161	4019	2364	274.439	5.56689
Q96EK6	Glucosamine 6-phosphate N-acetyltransferase OS=Homo sapiens GN=GNPNAT1 PE=1 SV=1 - [GNA1_HUMAN]	66.3	1	11	11	414	184	20.7356	7.98682
Q8N1F7	Nuclear pore complex protein Nup93 OS=Homo sapiens GN=NUP93 PE=1 SV=2 - [NUP93_HUMAN]	66.3	1	51	51	1029	819	93.4296	5.71924
Q14166	Tubulin--tyrosine ligase-like protein 12 OS=Homo sapiens GN=TTLL12 PE=1 SV=2 - [TTL12_HUMAN]	66.3	2	42	43	983	644	74.356	5.52881
P62913	60S ribosomal protein L11 OS=Homo sapiens GN=RPL11 PE=1 SV=2 - [RL11_HUMAN]	66.29	1	16	16	694	178	20.2396	9.59814
Q16881	Thioredoxin reductase 1, cytoplasmic OS=Homo sapiens GN=TXNRD1 PE=1 SV=3 - [TRXR1_HUMAN]	66.26	1	46	47	2175	649	70.8622	7.38623
O95292	Vesicle-associated membrane protein-associated protein B/C OS=Homo sapiens GN=VAPB PE=1 SV=3 - [VAPB_HUMAN]	66.26	1	18	19	638	243	27.2111	7.29834
P62277	40S ribosomal protein S13 OS=Homo sapiens GN=RPS13 PE=1 SV=2 - [RS13_HUMAN]	66.23	1	12	14	787	151	17.2117	10.5356
Q9UNM6	26S proteasome non-ATPase regulatory subunit 13 OS=Homo sapiens GN=PSMD13 PE=1 SV=2 - [PSD13_HUMAN]	66.22	1	26	27	953	376	42.9181	5.80811
Q9BYG3	MKI67 FHA domain-interacting nucleolar phosphoprotein OS=Homo sapiens GN=NIFK PE=1 SV=1 - [MK67I_HUMAN]	66.21	1	21	21	451	293	34.201	9.87646
Q9BXW7	Cat eye syndrome critical region protein 5 OS=Homo sapiens GN=CECR5 PE=1 SV=1 - [CECR5_HUMAN]	66.19	1	23	23	429	423	46.2918	8.1333
P31942	Heterogeneous nuclear ribonucleoprotein H3 OS=Homo sapiens GN=HNRNPH3 PE=1 SV=2 - [HNRH3_HUMAN]	66.18	1	17	22	699	346	36.9031	6.87354
P51659	Peroxisomal multifunctional enzyme type 2 OS=Homo sapiens GN=HSD17B4 PE=1 SV=3 - [DHB4_HUMAN]	66.17	1	50	50	1639	736	79.6363	8.83643
P07195	L-lactate dehydrogenase B chain OS=Homo sapiens GN=LDHB PE=1 SV=2 - [LDHB_HUMAN]	66.17	2	25	29	3179	334	36.6151	6.04932
Q9BW83	Intraflagellar transport protein 27 homolog OS=Homo sapiens GN=IFT27 PE=1 SV=1 - [IFT27_HUMAN]	66.13	1	10	10	234	186	20.4673	5.41455
O75380	NADH dehydrogenase [ubiquinone] iron-sulfur protein 6, mitochondrial OS=Homo sapiens GN=NDUFS6 PE=1 SV=1 - [NDUS6_HUMAN]	66.13	1	9	9	215	124	13.7028	8.27979
P23193	Transcription elongation factor A protein 1 OS=Homo sapiens GN=TCEA1 PE=1 SV=2 - [TCEA1_HUMAN]	66.11	1	22	23	579	301	33.948	8.38232
P13645	Keratin, type I cytoskeletal 10 OS=Homo sapiens GN=KRT10 PE=1 SV=6 - [K1C10_HUMAN]	66.1	1	32	47	1818	584	58.7917	5.21143
O94925	Glutaminase kidney isoform, mitochondrial OS=Homo sapiens GN=GLS PE=1 SV=1 - [GLSK_HUMAN]	66.07	1	48	52	1998	669	73.4139	7.76709
Q7KZF4	Staphylococcal nuclease domain-containing protein 1 OS=Homo sapiens GN=SND1 PE=1 SV=1 - [SND1_HUMAN]	66.04	1	69	71	2354	910	101.934	7.1665
Q12904	Aminoacyl tRNA synthase complex-interacting multifunctional protein 1 OS=Homo sapiens GN=AIMP1 PE=1 SV=2 - [AIMP1_HUMAN]	66.03	1	16	18	583	312	34.3311	8.42627
P07602	Prosaposin OS=Homo sapiens GN=PSAP PE=1 SV=2 - [SAP_HUMAN]	66.03	2	44	46	1657	524	58.0739	5.17334
P52597	Heterogeneous nuclear ribonucleoprotein F OS=Homo sapiens GN=HNRNPF PE=1 SV=3 - [HNRPF_HUMAN]	66.02	1	23	31	1205	415	45.6429	5.57959
P78537	Biogenesis of lysosome-related organelles complex 1 subunit 1 OS=Homo sapiens GN=BLOC1S1 PE=1 SV=2 - [BL1S1_HUMAN]	66.01	1	7	7	97	153	17.2519	9.33447
Q9NXG2	THUMP domain-containing protein 1 OS=Homo sapiens GN=THUMPD1 PE=1 SV=2 - [THUM1_HUMAN]	66.01	1	25	25	417	353	39.2908	7.88428
P78417	Glutathione S-transferase omega-1 OS=Homo sapiens GN=GSTO1 PE=1 SV=2 - [GSTO1_HUMAN]	65.98	1	20	20	517	241	27.548	6.59521
P41223	Protein BUD31 homolog OS=Homo sapiens GN=BUD31 PE=1 SV=2 - [BUD31_HUMAN]	65.97	1	12	12	330	144	16.9886	8.82178
P49841	Glycogen synthase kinase-3 beta OS=Homo sapiens GN=GSK3B PE=1 SV=2 - [GSK3B_HUMAN]	65.95	1	14	20	268	420	46.7149	8.77783
Q15005	Signal peptidase complex subunit 2 OS=Homo sapiens GN=SPCS2 PE=1 SV=3 - [SPCS2_HUMAN]	65.93	1	17	19	500	226	24.9867	8.47021
P19013	Keratin, type II cytoskeletal 4 OS=Homo sapiens GN=KRT4 PE=1 SV=4 - [K2C4_HUMAN]	65.92	1	24	43	2648	534	57.2498	6.60986
P54136	Arginine--tRNA ligase, cytoplasmic OS=Homo sapiens GN=RARS PE=1 SV=2 - [SYRC_HUMAN]	65.91	1	49	50	1615	660	75.3309	6.68311
P35241	Radixin OS=Homo sapiens GN=RDX PE=1 SV=1 - [RADI_HUMAN]	65.87	2	30	60	3077	583	68.5214	6.3667
O60936	Nucleolar protein 3 OS=Homo sapiens GN=NOL3 PE=1 SV=2 - [NOL3_HUMAN]	65.87	1	9	9	244	208	22.6157	4.18311
Q15435	Protein phosphatase 1 regulatory subunit 7 OS=Homo sapiens GN=PPP1R7 PE=1 SV=1 - [PP1R7_HUMAN]	65.83	1	24	24	626	360	41.5385	4.90674
P09960	Leukotriene A-4 hydrolase OS=Homo sapiens GN=LTA4H PE=1 SV=2 - [LKHA4_HUMAN]	65.79	1	51	51	2191	611	69.2412	6.17627
P43686	26S protease regulatory subunit 6B OS=Homo sapiens GN=PSMC4 PE=1 SV=2 - [PRS6B_HUMAN]	65.79	1	31	33	843	418	47.3365	5.21143
O96000	NADH dehydrogenase [ubiquinone] 1 beta subcomplex subunit 10 OS=Homo sapiens GN=NDUFB10 PE=1 SV=3 - [NDUBA_HUMAN]	65.7	1	10	10	369	172	20.7632	8.48486
P13693	Translationally-controlled tumor protein OS=Homo sapiens GN=TPT1 PE=1 SV=1 - [TCTP_HUMAN]	65.7	1	10	10	454	172	19.5826	4.93213
Q9NUU7	ATP-dependent RNA helicase DDX19A OS=Homo sapiens GN=DDX19A PE=1 SV=1 - [DD19A_HUMAN]	65.69	1	5	33	738	478	53.9408	6.58057
Q9Y6B6	GTP-binding protein SAR1b OS=Homo sapiens GN=SAR1B PE=1 SV=1 - [SAR1B_HUMAN]	65.66	1	8	14	396	198	22.3955	6.11279
Q15393	Splicing factor 3B subunit 3 OS=Homo sapiens GN=SF3B3 PE=1 SV=4 - [SF3B3_HUMAN]	65.65	1	68	70	1889	1217	135.492	5.26221
Q02878	60S ribosomal protein L6 OS=Homo sapiens GN=RPL6 PE=1 SV=3 - [RL6_HUMAN]	65.63	1	28	31	1421	288	32.7076	10.5796
Q9Y221	60S ribosome subunit biogenesis protein NIP7 homolog OS=Homo sapiens GN=NIP7 PE=1 SV=1 - [NIP7_HUMAN]	65.56	1	10	10	139	180	20.4495	8.51416
P08754	Guanine nucleotide-binding protein G(k) subunit alpha OS=Homo sapiens GN=GNAI3 PE=1 SV=3 - [GNAI3_HUMAN]	65.54	1	9	21	868	354	40.5063	5.69385
Q9BYD6	39S ribosomal protein L1, mitochondrial OS=Homo sapiens GN=MRPL1 PE=1 SV=2 - [RM01_HUMAN]	65.54	1	25	25	816	325	36.8854	8.77783
P07108	Acyl-CoA-binding protein OS=Homo sapiens GN=DBI PE=1 SV=2 - [ACBP_HUMAN]	65.52	1	5	6	228	87	10.038	6.56592
P39023	60S ribosomal protein L3 OS=Homo sapiens GN=RPL3 PE=1 SV=2 - [RL3_HUMAN]	65.51	2	41	41	1465	403	46.0798	10.1841
Q15436	Protein transport protein Sec23A OS=Homo sapiens GN=SEC23A PE=1 SV=2 - [SC23A_HUMAN]	65.49	1	34	38	1391	765	86.1053	7.07861
O75306	NADH dehydrogenase [ubiquinone] iron-sulfur protein 2, mitochondrial OS=Homo sapiens GN=NDUFS2 PE=1 SV=2 - [NDUS2_HUMAN]	65.44	1	25	25	812	463	52.5117	7.54736
P62424	60S ribosomal protein L7a OS=Homo sapiens GN=RPL7A PE=1 SV=2 - [RL7A_HUMAN]	65.41	1	29	31	1216	266	29.977	10.6089
O00159	Unconventional myosin-Ic OS=Homo sapiens GN=MYO1C PE=1 SV=4 - [MYO1C_HUMAN]	65.38	2	69	73	2180	1063	121.606	9.40771
P12268	Inosine-5'-monophosphate dehydrogenase 2 OS=Homo sapiens GN=IMPDH2 PE=1 SV=2 - [IMDH2_HUMAN]	65.37	1	31	36	1112	514	55.7696	6.90283
Q13510	Acid ceramidase OS=Homo sapiens GN=ASAH1 PE=1 SV=5 - [ASAH1_HUMAN]	65.32	2	36	37	1473	395	44.6308	7.62061
O95059	Ribonuclease P protein subunit p14 OS=Homo sapiens GN=RPP14 PE=1 SV=3 - [RPP14_HUMAN]	65.32	1	6	6	76	124	13.6842	7.75244
Q9UQB8	Brain-specific angiogenesis inhibitor 1-associated protein 2 OS=Homo sapiens GN=BAIAP2 PE=1 SV=1 - [BAIP2_HUMAN]	65.22	1	35	36	668	552	60.8296	8.89502
P62304	Small nuclear ribonucleoprotein E OS=Homo sapiens GN=SNRPE PE=1 SV=1 - [RUXE_HUMAN]	65.22	1	5	5	581	92	10.7966	9.43701
Q9Y5J7	Mitochondrial import inner membrane translocase subunit Tim9 OS=Homo sapiens GN=TIMM9 PE=1 SV=1 - [TIM9_HUMAN]	65.17	1	5	5	205	89	10.3711	7.21045
Q16831	Uridine phosphorylase 1 OS=Homo sapiens GN=UPP1 PE=1 SV=1 - [UPP1_HUMAN]	65.16	2	20	21	520	310	33.9122	7.88428
P52926	High mobility group protein HMGI-C OS=Homo sapiens GN=HMGA2 PE=1 SV=1 - [HMGA2_HUMAN]	65.14	1	7	7	185	109	11.8251	10.6235
Q9UMY4	Sorting nexin-12 OS=Homo sapiens GN=SNX12 PE=1 SV=3 - [SNX12_HUMAN]	65.12	1	11	13	341	172	19.7181	7.86963
P09110	3-ketoacyl-CoA thiolase, peroxisomal OS=Homo sapiens GN=ACAA1 PE=1 SV=2 - [THIK_HUMAN]	65.09	1	20	20	675	424	44.2639	8.44092
P15954	Cytochrome c oxidase subunit 7C, mitochondrial OS=Homo sapiens GN=COX7C PE=1 SV=1 - [COX7C_HUMAN]	65.08	1	6	7	322	63	7.24082	10.272
P19404	NADH dehydrogenase [ubiquinone] flavoprotein 2, mitochondrial OS=Homo sapiens GN=NDUFV2 PE=1 SV=2 - [NDUV2_HUMAN]	65.06	2	18	18	650	249	27.374	8.06006
Q13405	39S ribosomal protein L49, mitochondrial OS=Homo sapiens GN=MRPL49 PE=1 SV=1 - [RM49_HUMAN]	65.06	2	11	12	404	166	19.1859	9.45166
Q14789	Golgin subfamily B member 1 OS=Homo sapiens GN=GOLGB1 PE=1 SV=2 - [GOGB1_HUMAN]	65.05	8	200	210	3629	3259	375.79	4.99561
P31943	Heterogeneous nuclear ribonucleoprotein H OS=Homo sapiens GN=HNRNPH1 PE=1 SV=4 - [HNRH1_HUMAN]	65.03	1	10	32	1568	449	49.1984	6.30322
P46109	Crk-like protein OS=Homo sapiens GN=CRKL PE=1 SV=1 - [CRKL_HUMAN]	65.02	1	18	19	461	303	33.7559	6.7417
P17858	ATP-dependent 6-phosphofructokinase, liver type OS=Homo sapiens GN=PFKL PE=1 SV=6 - [PFKAL_HUMAN]	65	1	38	46	1576	780	84.9642	7.50342
Q15185	Prostaglandin E synthase 3 OS=Homo sapiens GN=PTGES3 PE=1 SV=1 - [TEBP_HUMAN]	65	1	17	17	743	160	18.6854	4.53857
Q9BTV4	Transmembrane protein 43 OS=Homo sapiens GN=TMEM43 PE=1 SV=1 - [TMM43_HUMAN]	65	1	25	25	915	400	44.8472	8.1333
Q9H7Z7	Prostaglandin E synthase 2 OS=Homo sapiens GN=PTGES2 PE=1 SV=1 - [PGES2_HUMAN]	64.99	2	24	25	529	377	41.9167	9.15869
Q9P2M7	Cingulin OS=Homo sapiens GN=CGN PE=1 SV=2 - [CING_HUMAN]	64.91	1	82	85	1766	1197	136.304	5.5415
P30519	Heme oxygenase 2 OS=Homo sapiens GN=HMOX2 PE=1 SV=2 - [HMOX2_HUMAN]	64.87	1	19	19	522	316	36.0098	5.41455
P17655	Calpain-2 catalytic subunit OS=Homo sapiens GN=CAPN2 PE=1 SV=6 - [CAN2_HUMAN]	64.86	1	41	42	1842	700	79.9448	4.98291
Q86WW8	Cytochrome c oxidase assembly factor 5 OS=Homo sapiens GN=COA5 PE=1 SV=1 - [COA5_HUMAN]	64.86	1	4	4	48	74	8.37007	8.67529
P39019	40S ribosomal protein S19 OS=Homo sapiens GN=RPS19 PE=1 SV=2 - [RS19_HUMAN]	64.83	1	16	16	1046	145	16.0505	10.3159
P48735	Isocitrate dehydrogenase [NADP], mitochondrial OS=Homo sapiens GN=IDH2 PE=1 SV=2 - [IDHP_HUMAN]	64.82	1	29	35	1094	452	50.8769	8.68994
Q15008	26S proteasome non-ATPase regulatory subunit 6 OS=Homo sapiens GN=PSMD6 PE=1 SV=1 - [PSMD6_HUMAN]	64.78	1	30	31	991	389	45.5023	5.61768
P35270	Sepiapterin reductase OS=Homo sapiens GN=SPR PE=1 SV=1 - [SPRE_HUMAN]	64.75	1	14	15	586	261	28.0308	8.04541
P35249	Replication factor C subunit 4 OS=Homo sapiens GN=RFC4 PE=1 SV=2 - [RFC4_HUMAN]	64.74	1	20	20	323	363	39.6569	8.01611
P78347	General transcription factor II-I OS=Homo sapiens GN=GTF2I PE=1 SV=2 - [GTF2I_HUMAN]	64.73	1	64	64	1367	998	112.346	6.39209
Q13547	Histone deacetylase 1 OS=Homo sapiens GN=HDAC1 PE=1 SV=1 - [HDAC1_HUMAN]	64.73	2	20	27	596	482	55.0677	5.47803
P36873	Serine/threonine-protein phosphatase PP1-gamma catalytic subunit OS=Homo sapiens GN=PPP1CC PE=1 SV=1 - [PP1G_HUMAN]	64.71	1	3	26	1130	323	36.9597	6.53662
O95817	BAG family molecular chaperone regulator 3 OS=Homo sapiens GN=BAG3 PE=1 SV=3 - [BAG3_HUMAN]	64.7	1	31	32	719	575	61.5569	6.94678
Q96I24	Far upstream element-binding protein 3 OS=Homo sapiens GN=FUBP3 PE=1 SV=2 - [FUBP3_HUMAN]	64.69	3	26	35	664	572	61.6022	8.38232
Q13177	Serine/threonine-protein kinase PAK 2 OS=Homo sapiens GN=PAK2 PE=1 SV=3 - [PAK2_HUMAN]	64.69	1	20	30	870	524	58.0059	5.96045
Q15907	Ras-related protein Rab-11B OS=Homo sapiens GN=RAB11B PE=1 SV=4 - [RB11B_HUMAN]	64.68	1	2	14	699	218	24.4735	5.93506
Q99460	26S proteasome non-ATPase regulatory subunit 1 OS=Homo sapiens GN=PSMD1 PE=1 SV=2 - [PSMD1_HUMAN]	64.64	1	61	61	1760	953	105.769	5.38916
Q9H4A4	Aminopeptidase B OS=Homo sapiens GN=RNPEP PE=1 SV=2 - [AMPB_HUMAN]	64.62	1	38	38	1307	650	72.5495	5.74463
P11177	Pyruvate dehydrogenase E1 component subunit beta, mitochondrial OS=Homo sapiens GN=PDHB PE=1 SV=3 - [ODPB_HUMAN]	64.62	1	18	19	752	359	39.208	6.65381
P15924	Desmoplakin OS=Homo sapiens GN=DSP PE=1 SV=3 - [DESP_HUMAN]	64.61	2	200	208	4227	2871	331.569	6.81494
P49585	Choline-phosphate cytidylyltransferase A OS=Homo sapiens GN=PCYT1A PE=1 SV=2 - [PCY1A_HUMAN]	64.58	1	20	20	399	367	41.7048	7.25439
Q13162	Peroxiredoxin-4 OS=Homo sapiens GN=PRDX4 PE=1 SV=1 - [PRDX4_HUMAN]	64.58	1	15	21	674	271	30.5208	6.29053
P23526	Adenosylhomocysteinase OS=Homo sapiens GN=AHCY PE=1 SV=4 - [SAHH_HUMAN]	64.58	1	33	36	2283	432	47.6852	6.34131
Q9UBT2	SUMO-activating enzyme subunit 2 OS=Homo sapiens GN=UBA2 PE=1 SV=2 - [SAE2_HUMAN]	64.53	1	38	38	844	640	71.1792	5.2876
O15347	High mobility group protein B3 OS=Homo sapiens GN=HMGB3 PE=1 SV=4 - [HMGB3_HUMAN]	64.5	1	29	33	1597	200	22.9654	8.36768
Q8N183	Mimitin, mitochondrial OS=Homo sapiens GN=NDUFAF2 PE=1 SV=1 - [MIMIT_HUMAN]	64.5	1	12	12	370	169	19.8441	8.96826
Q8NFV4	Protein ABHD11 OS=Homo sapiens GN=ABHD11 PE=1 SV=1 - [ABHDB_HUMAN]	64.44	1	22	23	550	315	34.6681	9.48096
P28072	Proteasome subunit beta type-6 OS=Homo sapiens GN=PSMB6 PE=1 SV=4 - [PSB6_HUMAN]	64.44	1	18	18	435	239	25.3414	4.91943
O00560	Syntenin-1 OS=Homo sapiens GN=SDCBP PE=1 SV=1 - [SDCB1_HUMAN]	64.43	1	16	16	241	298	32.4239	7.53271
Q14204	Cytoplasmic dynein 1 heavy chain 1 OS=Homo sapiens GN=DYNC1H1 PE=1 SV=5 - [DYHC1_HUMAN]	64.42	5	292	295	8651	4646	532.072	6.40479
Q7Z2W9	39S ribosomal protein L21, mitochondrial OS=Homo sapiens GN=MRPL21 PE=1 SV=2 - [RM21_HUMAN]	64.39	1	12	12	398	205	22.8003	9.89111
Q9UKK9	ADP-sugar pyrophosphatase OS=Homo sapiens GN=NUDT5 PE=1 SV=1 - [NUDT5_HUMAN]	64.38	1	14	14	165	219	24.3122	4.94482
O75643	U5 small nuclear ribonucleoprotein 200 kDa helicase OS=Homo sapiens GN=SNRNP200 PE=1 SV=2 - [U520_HUMAN]	64.37	1	124	127	3490	2136	244.353	6.06201
P61163	Alpha-centractin OS=Homo sapiens GN=ACTR1A PE=1 SV=1 - [ACTZ_HUMAN]	64.36	3	12	25	838	376	42.5869	6.63916
Q14152	Eukaryotic translation initiation factor 3 subunit A OS=Homo sapiens GN=EIF3A PE=1 SV=1 - [EIF3A_HUMAN]	64.33	1	99	102	2755	1382	166.468	6.78564
Q13126	S-methyl-5'-thioadenosine phosphorylase OS=Homo sapiens GN=MTAP PE=1 SV=2 - [MTAP_HUMAN]	64.31	1	14	14	344	283	31.2158	7.18115
P11387	DNA topoisomerase 1 OS=Homo sapiens GN=TOP1 PE=1 SV=2 - [TOP1_HUMAN]	64.31	1	64	71	3356	765	90.6689	9.30518
P49773	Histidine triad nucleotide-binding protein 1 OS=Homo sapiens GN=HINT1 PE=1 SV=2 - [HINT1_HUMAN]	64.29	1	8	8	159	126	13.7931	6.94678
P47756	F-actin-capping protein subunit beta OS=Homo sapiens GN=CAPZB PE=1 SV=4 - [CAPZB_HUMAN]	64.26	1	23	23	1246	277	31.3308	5.59229
Q13242	Serine/arginine-rich splicing factor 9 OS=Homo sapiens GN=SRSF9 PE=1 SV=1 - [SRSF9_HUMAN]	64.25	1	15	17	599	221	25.5264	8.646
O00170	AH receptor-interacting protein OS=Homo sapiens GN=AIP PE=1 SV=2 - [AIP_HUMAN]	64.24	1	19	19	346	330	37.6121	6.29053
Q8WXX5	DnaJ homolog subfamily C member 9 OS=Homo sapiens GN=DNAJC9 PE=1 SV=1 - [DNJC9_HUMAN]	64.23	1	19	19	320	260	29.8911	5.73193
P17568	NADH dehydrogenase [ubiquinone] 1 beta subcomplex subunit 7 OS=Homo sapiens GN=NDUFB7 PE=1 SV=4 - [NDUB7_HUMAN]	64.23	1	8	8	214	137	16.3913	8.92432
Q96PE7	Methylmalonyl-CoA epimerase, mitochondrial OS=Homo sapiens GN=MCEE PE=1 SV=1 - [MCEE_HUMAN]	64.2	1	9	9	123	176	18.7371	9.08545
Q9UHR4	Brain-specific angiogenesis inhibitor 1-associated protein 2-like protein 1 OS=Homo sapiens GN=BAIAP2L1 PE=1 SV=2 - [BI2L1_HUMAN]	64.19	2	37	39	784	511	56.8471	8.67529
O60869	Endothelial differentiation-related factor 1 OS=Homo sapiens GN=EDF1 PE=1 SV=1 - [EDF1_HUMAN]	64.19	1	14	14	340	148	16.3589	9.94971
Q9NQP4	Prefoldin subunit 4 OS=Homo sapiens GN=PFDN4 PE=1 SV=1 - [PFD4_HUMAN]	64.18	2	10	10	167	134	15.3046	4.52588
Q9UI09	NADH dehydrogenase [ubiquinone] 1 alpha subcomplex subunit 12 OS=Homo sapiens GN=NDUFA12 PE=1 SV=1 - [NDUAC_HUMAN]	64.14	1	9	9	232	145	17.1036	9.62744
O15498	Synaptobrevin homolog YKT6 OS=Homo sapiens GN=YKT6 PE=1 SV=1 - [YKT6_HUMAN]	64.14	1	12	12	172	198	22.4034	6.91748
Q99653	Calcineurin B homologous protein 1 OS=Homo sapiens GN=CHP1 PE=1 SV=3 - [CHP1_HUMAN]	64.1	1	11	12	260	195	22.4423	5.09717
O43681	ATPase ASNA1 OS=Homo sapiens GN=ASNA1 PE=1 SV=2 - [ASNA_HUMAN]	64.08	2	16	17	334	348	38.7674	4.90674
Q9NR45	Sialic acid synthase OS=Homo sapiens GN=NANS PE=1 SV=2 - [SIAS_HUMAN]	64.07	1	22	22	678	359	40.2815	6.7417
Q08211	ATP-dependent RNA helicase A OS=Homo sapiens GN=DHX9 PE=1 SV=4 - [DHX9_HUMAN]	64.02	3	84	86	3774	1270	140.869	6.84424
P38606	V-type proton ATPase catalytic subunit A OS=Homo sapiens GN=ATP6V1A PE=1 SV=2 - [VATA_HUMAN]	64.02	1	37	37	957	617	68.2605	5.51611
Q9Y394	Dehydrogenase/reductase SDR family member 7 OS=Homo sapiens GN=DHRS7 PE=1 SV=1 - [DHRS7_HUMAN]	64.01	1	22	22	664	339	38.2741	8.32373
Q8WUW1	Protein BRICK1 OS=Homo sapiens GN=BRK1 PE=1 SV=1 - [BRK1_HUMAN]	64	1	5	5	162	75	8.73946	5.45264
P55884	Eukaryotic translation initiation factor 3 subunit B OS=Homo sapiens GN=EIF3B PE=1 SV=3 - [EIF3B_HUMAN]	64	1	45	46	1023	814	92.4238	4.99561
Q9Y3F4	Serine-threonine kinase receptor-associated protein OS=Homo sapiens GN=STRAP PE=1 SV=1 - [STRAP_HUMAN]	64	1	19	19	548	350	38.414	5.12256
O95816	BAG family molecular chaperone regulator 2 OS=Homo sapiens GN=BAG2 PE=1 SV=1 - [BAG2_HUMAN]	63.98	3	12	14	347	211	23.7572	6.69775
P26196	Probable ATP-dependent RNA helicase DDX6 OS=Homo sapiens GN=DDX6 PE=1 SV=2 - [DDX6_HUMAN]	63.98	2	26	28	831	483	54.3823	8.66064
P22102	Trifunctional purine biosynthetic protein adenosine-3 OS=Homo sapiens GN=GART PE=1 SV=1 - [PUR2_HUMAN]	63.96	1	61	61	1982	1010	107.699	6.69775
Q96C90	Protein phosphatase 1 regulatory subunit 14B OS=Homo sapiens GN=PPP1R14B PE=1 SV=3 - [PP14B_HUMAN]	63.95	1	8	9	266	147	15.901	4.85596
P13073	Cytochrome c oxidase subunit 4 isoform 1, mitochondrial OS=Homo sapiens GN=COX4I1 PE=1 SV=1 - [COX41_HUMAN]	63.91	1	14	15	712	169	19.564	9.51025
O75347	Tubulin-specific chaperone A OS=Homo sapiens GN=TBCA PE=1 SV=3 - [TBCA_HUMAN]	63.89	1	13	13	394	108	12.8467	5.2876
Q9H9J2	39S ribosomal protein L44, mitochondrial OS=Homo sapiens GN=MRPL44 PE=1 SV=1 - [RM44_HUMAN]	63.86	3	19	19	515	332	37.5117	8.39697
P49023	Paxillin OS=Homo sapiens GN=PXN PE=1 SV=3 - [PAXI_HUMAN]	63.79	1	29	29	588	591	64.4639	6.18896
P33992	DNA replication licensing factor MCM5 OS=Homo sapiens GN=MCM5 PE=1 SV=5 - [MCM5_HUMAN]	63.76	1	44	45	978	734	82.2332	8.36768
Q53H12	Acylglycerol kinase, mitochondrial OS=Homo sapiens GN=AGK PE=1 SV=2 - [AGK_HUMAN]	63.74	1	21	21	539	422	47.1074	8.08936
P04350	Tubulin beta-4A chain OS=Homo sapiens GN=TUBB4A PE=1 SV=2 - [TBB4A_HUMAN]	63.74	1	1	24	1041	444	49.5539	4.88135
Q9NVI7	ATPase family AAA domain-containing protein 3A OS=Homo sapiens GN=ATAD3A PE=1 SV=2 - [ATD3A_HUMAN]	63.72	1	16	43	1208	634	71.3247	8.98291
O94905	Erlin-2 OS=Homo sapiens GN=ERLIN2 PE=1 SV=1 - [ERLN2_HUMAN]	63.72	1	19	24	685	339	37.8155	5.61768
O75367	Core histone macro-H2A.1 OS=Homo sapiens GN=H2AFY PE=1 SV=4 - [H2AY_HUMAN]	63.71	2	29	31	1384	372	39.5925	9.78857
Q8TBC4	NEDD8-activating enzyme E1 catalytic subunit OS=Homo sapiens GN=UBA3 PE=1 SV=2 - [UBA3_HUMAN]	63.71	1	24	24	726	463	51.8193	5.45264
P43897	Elongation factor Ts, mitochondrial OS=Homo sapiens GN=TSFM PE=1 SV=2 - [EFTS_HUMAN]	63.69	1	19	19	659	325	35.3682	8.38232
Q16658	Fascin OS=Homo sapiens GN=FSCN1 PE=1 SV=3 - [FSCN1_HUMAN]	63.69	1	32	32	841	493	54.4961	7.23975
O60716	Catenin delta-1 OS=Homo sapiens GN=CTNND1 PE=1 SV=1 - [CTND1_HUMAN]	63.64	1	60	61	2369	968	108.103	6.22705
O43678	NADH dehydrogenase [ubiquinone] 1 alpha subcomplex subunit 2 OS=Homo sapiens GN=NDUFA2 PE=1 SV=3 - [NDUA2_HUMAN]	63.64	1	7	7	201	99	10.9148	9.56885
O75323	Protein NipSnap homolog 2 OS=Homo sapiens GN=GBAS PE=1 SV=1 - [NIPS2_HUMAN]	63.64	1	19	24	594	286	33.7212	9.36377
O00410	Importin-5 OS=Homo sapiens GN=IPO5 PE=1 SV=4 - [IPO5_HUMAN]	63.63	1	53	57	1384	1097	123.55	4.94482
Q9ULA0	Aspartyl aminopeptidase OS=Homo sapiens GN=DNPEP PE=1 SV=1 - [DNPEP_HUMAN]	63.58	1	22	23	394	475	52.3949	7.41553
Q9P0K7	Ankycorbin OS=Homo sapiens GN=RAI14 PE=1 SV=2 - [RAI14_HUMAN]	63.57	1	62	67	1109	980	109.973	6.21436
Q9Y3D3	28S ribosomal protein S16, mitochondrial OS=Homo sapiens GN=MRPS16 PE=1 SV=1 - [RT16_HUMAN]	63.5	1	7	7	170	137	15.335	9.49561
Q99622	Protein C10 OS=Homo sapiens GN=C12orf57 PE=1 SV=1 - [C10_HUMAN]	63.49	1	8	9	195	126	13.1697	5.13525
P40925	Malate dehydrogenase, cytoplasmic OS=Homo sapiens GN=MDH1 PE=1 SV=4 - [MDHC_HUMAN]	63.47	1	23	25	985	334	36.403	7.35693
Q8N1G4	Leucine-rich repeat-containing protein 47 OS=Homo sapiens GN=LRRC47 PE=1 SV=1 - [LRC47_HUMAN]	63.46	1	31	31	746	583	63.4337	8.27979
Q9BWF3	RNA-binding protein 4 OS=Homo sapiens GN=RBM4 PE=1 SV=1 - [RBM4_HUMAN]	63.46	1	20	20	481	364	40.2887	7.07861
P62750	60S ribosomal protein L23a OS=Homo sapiens GN=RPL23A PE=1 SV=1 - [RL23A_HUMAN]	63.46	1	17	17	1061	156	17.6841	10.4478
O75821	Eukaryotic translation initiation factor 3 subunit G OS=Homo sapiens GN=EIF3G PE=1 SV=2 - [EIF3G_HUMAN]	63.44	2	21	21	456	320	35.5889	6.12549
P48444	Coatomer subunit delta OS=Homo sapiens GN=ARCN1 PE=1 SV=1 - [COPD_HUMAN]	63.41	1	38	38	1039	511	57.1741	6.21436
Q14257	Reticulocalbin-2 OS=Homo sapiens GN=RCN2 PE=1 SV=1 - [RCN2_HUMAN]	63.41	1	17	19	508	317	36.8536	4.39893
P62487	DNA-directed RNA polymerase II subunit RPB7 OS=Homo sapiens GN=POLR2G PE=1 SV=1 - [RPB7_HUMAN]	63.37	1	8	8	147	172	19.2819	5.5415
P05204	Non-histone chromosomal protein HMG-17 OS=Homo sapiens GN=HMGN2 PE=1 SV=3 - [HMGN2_HUMAN]	63.33	1	8	10	273	90	9.38706	9.99365
Q9Y512	Sorting and assembly machinery component 50 homolog OS=Homo sapiens GN=SAMM50 PE=1 SV=3 - [SAM50_HUMAN]	63.33	1	31	32	606	469	51.9433	6.90283
P30405	Peptidyl-prolyl cis-trans isomerase F, mitochondrial OS=Homo sapiens GN=PPIF PE=1 SV=1 - [PPIF_HUMAN]	63.29	1	10	16	421	207	22.0262	9.37842
P45974	Ubiquitin carboxyl-terminal hydrolase 5 OS=Homo sapiens GN=USP5 PE=1 SV=2 - [UBP5_HUMAN]	63.29	1	47	49	1300	858	95.7253	5.03369
Q15942	Zyxin OS=Homo sapiens GN=ZYX PE=1 SV=1 - [ZYX_HUMAN]	63.29	1	26	26	415	572	61.2382	6.66846
Q16698	2,4-dienoyl-CoA reductase, mitochondrial OS=Homo sapiens GN=DECR1 PE=1 SV=1 - [DECR_HUMAN]	63.28	1	23	23	864	335	36.0448	9.27588
Q96TA1	Niban-like protein 1 OS=Homo sapiens GN=FAM129B PE=1 SV=3 - [NIBL1_HUMAN]	63.27	1	49	51	1632	746	84.0847	6.18896
P00367	Glutamate dehydrogenase 1, mitochondrial OS=Homo sapiens GN=GLUD1 PE=1 SV=2 - [DHE3_HUMAN]	63.26	1	50	50	1863	558	61.3592	7.79639
P62070	Ras-related protein R-Ras2 OS=Homo sapiens GN=RRAS2 PE=1 SV=1 - [RRAS2_HUMAN]	63.24	1	11	13	291	204	23.3847	6.01123
O43920	NADH dehydrogenase [ubiquinone] iron-sulfur protein 5 OS=Homo sapiens GN=NDUFS5 PE=1 SV=3 - [NDUS5_HUMAN]	63.21	1	7	7	243	106	12.5094	9.14404
Q9Y3D7	Mitochondrial import inner membrane translocase subunit TIM16 OS=Homo sapiens GN=PAM16 PE=1 SV=2 - [TIM16_HUMAN]	63.2	1	7	8	185	125	13.8162	9.70068
Q13795	ADP-ribosylation factor-related protein 1 OS=Homo sapiens GN=ARFRP1 PE=1 SV=1 - [ARFRP_HUMAN]	63.18	1	12	12	185	201	22.5994	7.56201
O95721	Synaptosomal-associated protein 29 OS=Homo sapiens GN=SNAP29 PE=1 SV=1 - [SNP29_HUMAN]	63.18	1	14	15	216	258	28.9526	5.80811
P55209	Nucleosome assembly protein 1-like 1 OS=Homo sapiens GN=NAP1L1 PE=1 SV=1 - [NP1L1_HUMAN]	63.17	1	23	24	849	391	45.3459	4.4624
Q15046	Lysine--tRNA ligase OS=Homo sapiens GN=KARS PE=1 SV=3 - [SYK_HUMAN]	63.15	2	37	39	1291	597	68.0046	6.354
Q13948	Protein CASP OS=Homo sapiens GN=CUX1 PE=1 SV=2 - [CASP_HUMAN]	63.13	1	15	43	773	678	77.408	5.43994
P11234	Ras-related protein Ral-B OS=Homo sapiens GN=RALB PE=1 SV=1 - [RALB_HUMAN]	63.11	1	10	16	633	206	23.3939	6.62451
P20618	Proteasome subunit beta type-1 OS=Homo sapiens GN=PSMB1 PE=1 SV=2 - [PSB1_HUMAN]	63.07	1	18	18	739	241	26.4724	8.1333
P22314	Ubiquitin-like modifier-activating enzyme 1 OS=Homo sapiens GN=UBA1 PE=1 SV=3 - [UBA1_HUMAN]	63.04	1	70	70	2392	1058	117.774	5.75732
P49406	39S ribosomal protein L19, mitochondrial OS=Homo sapiens GN=MRPL19 PE=1 SV=2 - [RM19_HUMAN]	63.01	1	18	19	453	292	33.5136	9.49561
P62491	Ras-related protein Rab-11A OS=Homo sapiens GN=RAB11A PE=1 SV=3 - [RB11A_HUMAN]	62.96	1	1	13	604	216	24.3784	6.56592
Q15075	Early endosome antigen 1 OS=Homo sapiens GN=EEA1 PE=1 SV=2 - [EEA1_HUMAN]	62.93	4	91	98	1507	1411	162.367	5.68115
P09874	Poly [ADP-ribose] polymerase 1 OS=Homo sapiens GN=PARP1 PE=1 SV=4 - [PARP1_HUMAN]	62.92	1	78	78	2338	1014	113.012	8.88037
O60547	GDP-mannose 4,6 dehydratase OS=Homo sapiens GN=GMDS PE=1 SV=1 - [GMDS_HUMAN]	62.9	1	20	20	416	372	41.9233	7.31299
Q9NPQ8	Synembryn-A OS=Homo sapiens GN=RIC8A PE=1 SV=3 - [RIC8A_HUMAN]	62.9	1	24	25	382	531	59.6715	5.32568
P46781	40S ribosomal protein S9 OS=Homo sapiens GN=RPS9 PE=1 SV=3 - [RS9_HUMAN]	62.89	2	22	23	968	194	22.5776	10.6528
P56192	Methionine--tRNA ligase, cytoplasmic OS=Homo sapiens GN=MARS PE=1 SV=2 - [SYMC_HUMAN]	62.89	1	46	46	1155	900	101.052	6.16357
P30038	Delta-1-pyrroline-5-carboxylate dehydrogenase, mitochondrial OS=Homo sapiens GN=ALDH4A1 PE=1 SV=3 - [AL4A1_HUMAN]	62.88	1	29	29	718	563	61.6806	8.07471
Q8NBJ4	Golgi membrane protein 1 OS=Homo sapiens GN=GOLM1 PE=1 SV=1 - [GOLM1_HUMAN]	62.84	1	31	31	748	401	45.3058	4.97021
P00390	Glutathione reductase, mitochondrial OS=Homo sapiens GN=GSR PE=1 SV=2 - [GSHR_HUMAN]	62.84	2	28	29	877	522	56.221	8.49951
P61225	Ras-related protein Rap-2b OS=Homo sapiens GN=RAP2B PE=1 SV=1 - [RAP2B_HUMAN]	62.84	1	6	12	299	183	20.4912	4.80518
P45973	Chromobox protein homolog 5 OS=Homo sapiens GN=CBX5 PE=1 SV=1 - [CBX5_HUMAN]	62.83	1	14	15	365	191	22.2111	5.85889
O60232	Sjoegren syndrome/scleroderma autoantigen 1 OS=Homo sapiens GN=SSSCA1 PE=1 SV=1 - [SSA27_HUMAN]	62.81	1	7	7	81	199	21.4607	5.23682
Q9H6S3	Epidermal growth factor receptor kinase substrate 8-like protein 2 OS=Homo sapiens GN=EPS8L2 PE=1 SV=2 - [ES8L2_HUMAN]	62.8	1	41	42	842	715	80.5701	6.84424
P36776	Lon protease homolog, mitochondrial OS=Homo sapiens GN=LONP1 PE=1 SV=2 - [LONM_HUMAN]	62.77	5	55	62	1905	959	106.422	6.39209
P52758	Ribonuclease UK114 OS=Homo sapiens GN=HRSP12 PE=1 SV=1 - [UK114_HUMAN]	62.77	1	8	8	194	137	14.4846	8.67529
Q8N4H5	Mitochondrial import receptor subunit TOM5 homolog OS=Homo sapiens GN=TOMM5 PE=1 SV=1 - [TOM5_HUMAN]	62.75	1	5	5	97	51	6.03137	9.70068
P07988	Pulmonary surfactant-associated protein B OS=Homo sapiens GN=SFTPB PE=1 SV=3 - [PSPB_HUMAN]	62.73	1	31	31	749	381	42.0889	5.49072
O43447	Peptidyl-prolyl cis-trans isomerase H OS=Homo sapiens GN=PPIH PE=1 SV=1 - [PPIH_HUMAN]	62.71	1	9	12	288	177	19.1956	8.07471
P21291	Cysteine and glycine-rich protein 1 OS=Homo sapiens GN=CSRP1 PE=1 SV=3 - [CSRP1_HUMAN]	62.69	2	13	13	350	193	20.5538	8.57275
Q14683	Structural maintenance of chromosomes protein 1A OS=Homo sapiens GN=SMC1A PE=1 SV=2 - [SMC1A_HUMAN]	62.69	2	86	92	1582	1233	143.144	7.63525
Q9P016	Thymocyte nuclear protein 1 OS=Homo sapiens GN=THYN1 PE=1 SV=1 - [THYN1_HUMAN]	62.67	1	16	16	333	225	25.681	9.24658
Q9Y3C6	Peptidyl-prolyl cis-trans isomerase-like 1 OS=Homo sapiens GN=PPIL1 PE=1 SV=1 - [PPIL1_HUMAN]	62.65	1	9	9	135	166	18.2251	7.98682
Q9UNZ5	Leydig cell tumor 10 kDa protein homolog OS=Homo sapiens GN=C19orf53 PE=1 SV=1 - [L10K_HUMAN]	62.63	1	9	10	131	99	10.5701	11.5464
Q13561	Dynactin subunit 2 OS=Homo sapiens GN=DCTN2 PE=1 SV=4 - [DCTN2_HUMAN]	62.59	1	25	26	624	401	44.2039	5.21143
Q9BV57	1,2-dihydroxy-3-keto-5-methylthiopentene dioxygenase OS=Homo sapiens GN=ADI1 PE=1 SV=1 - [MTND_HUMAN]	62.57	1	10	10	117	179	21.4846	5.68115
Q86SF2	N-acetylgalactosaminyltransferase 7 OS=Homo sapiens GN=GALNT7 PE=1 SV=1 - [GALT7_HUMAN]	62.56	2	44	44	1096	657	75.341	7.10791
P10412	Histone H1.4 OS=Homo sapiens GN=HIST1H1E PE=1 SV=2 - [H14_HUMAN]	62.56	2	10	31	2030	219	21.852	11.0337
Q13907	Isopentenyl-diphosphate Delta-isomerase 1 OS=Homo sapiens GN=IDI1 PE=1 SV=2 - [IDI1_HUMAN]	62.56	1	14	14	271	227	26.3025	6.34131
P50570	Dynamin-2 OS=Homo sapiens GN=DNM2 PE=1 SV=2 - [DYN2_HUMAN]	62.53	2	41	57	1524	870	98.0032	7.44482
Q8WUD1	Ras-related protein Rab-2B OS=Homo sapiens GN=RAB2B PE=1 SV=1 - [RAB2B_HUMAN]	62.5	1	3	15	651	216	24.1991	7.82568
Q96A35	39S ribosomal protein L24, mitochondrial OS=Homo sapiens GN=MRPL24 PE=1 SV=1 - [RM24_HUMAN]	62.5	1	13	13	296	216	24.899	9.29053
P49915	GMP synthase [glutamine-hydrolyzing] OS=Homo sapiens GN=GMPS PE=1 SV=1 - [GUAA_HUMAN]	62.48	2	39	39	1166	693	76.667	6.87354
Q9C0C2	182 kDa tankyrase-1-binding protein OS=Homo sapiens GN=TNKS1BP1 PE=1 SV=4 - [TB182_HUMAN]	62.46	1	77	78	1265	1729	181.685	4.85596
P57735	Ras-related protein Rab-25 OS=Homo sapiens GN=RAB25 PE=1 SV=2 - [RAB25_HUMAN]	62.44	1	11	12	362	213	23.481	5.96045
P04844	Dolichyl-diphosphooligosaccharide--protein glycosyltransferase subunit 2 OS=Homo sapiens GN=RPN2 PE=1 SV=3 - [RPN2_HUMAN]	62.44	2	38	39	1346	631	69.241	5.69385
Q9UK41	Vacuolar protein sorting-associated protein 28 homolog OS=Homo sapiens GN=VPS28 PE=1 SV=1 - [VPS28_HUMAN]	62.44	1	12	12	241	221	25.4086	5.5415
P53618	Coatomer subunit beta OS=Homo sapiens GN=COPB1 PE=1 SV=3 - [COPB_HUMAN]	62.43	1	62	64	2141	953	107.074	6.04932
O94919	Endonuclease domain-containing 1 protein OS=Homo sapiens GN=ENDOD1 PE=1 SV=2 - [ENDD1_HUMAN]	62.4	1	26	27	701	500	54.9813	5.70654
Q9BW04	Specifically androgen-regulated gene protein OS=Homo sapiens GN=SARG PE=1 SV=2 - [SARG_HUMAN]	62.4	1	32	33	647	601	63.9254	8.6167
Q9NR33	DNA polymerase epsilon subunit 4 OS=Homo sapiens GN=POLE4 PE=1 SV=2 - [DPOE4_HUMAN]	62.39	1	4	4	53	117	12.2013	4.91943
Q9UNE7	E3 ubiquitin-protein ligase CHIP OS=Homo sapiens GN=STUB1 PE=1 SV=2 - [CHIP_HUMAN]	62.38	1	19	19	307	303	34.8342	5.87158
Q9NP81	Serine--tRNA ligase, mitochondrial OS=Homo sapiens GN=SARS2 PE=1 SV=1 - [SYSM_HUMAN]	62.36	1	24	25	405	518	58.2459	8.1333
Q9H773	dCTP pyrophosphatase 1 OS=Homo sapiens GN=DCTPP1 PE=1 SV=1 - [DCTP1_HUMAN]	62.35	1	10	10	213	170	18.6694	5.03369
P67809	Nuclease-sensitive element-binding protein 1 OS=Homo sapiens GN=YBX1 PE=1 SV=3 - [YBOX1_HUMAN]	62.35	1	16	21	906	324	35.9027	9.87646
Q9H7C9	Mth938 domain-containing protein OS=Homo sapiens GN=AAMDC PE=1 SV=1 - [AAMDC_HUMAN]	62.3	1	8	8	141	122	13.3238	8.45557
Q8NBS9	Thioredoxin domain-containing protein 5 OS=Homo sapiens GN=TXNDC5 PE=1 SV=2 - [TXND5_HUMAN]	62.27	1	29	34	1001	432	47.5987	5.97314
P02786	Transferrin receptor protein 1 OS=Homo sapiens GN=TFRC PE=1 SV=2 - [TFR1_HUMAN]	62.24	1	49	49	1649	760	84.8179	6.60986
O95563	Mitochondrial pyruvate carrier 2 OS=Homo sapiens GN=MPC2 PE=1 SV=1 - [MPC2_HUMAN]	62.2	2	7	7	154	127	14.2696	10.4331
O95831	Apoptosis-inducing factor 1, mitochondrial OS=Homo sapiens GN=AIFM1 PE=1 SV=1 - [AIFM1_HUMAN]	62.15	1	37	38	1669	613	66.8589	8.95361
Q01813	ATP-dependent 6-phosphofructokinase, platelet type OS=Homo sapiens GN=PFKP PE=1 SV=2 - [PFKAP_HUMAN]	62.12	1	40	49	1832	784	85.5415	7.54736
P36551	Oxygen-dependent coproporphyrinogen-III oxidase, mitochondrial OS=Homo sapiens GN=CPOX PE=1 SV=3 - [HEM6_HUMAN]	62.11	1	27	28	1030	454	50.12	8.25049
Q9Y5L4	Mitochondrial import inner membrane translocase subunit Tim13 OS=Homo sapiens GN=TIMM13 PE=1 SV=1 - [TIM13_HUMAN]	62.11	1	7	7	268	95	10.493	8.17725
P49755	Transmembrane emp24 domain-containing protein 10 OS=Homo sapiens GN=TMED10 PE=1 SV=2 - [TMEDA_HUMAN]	62.1	1	17	18	1085	219	24.96	7.44482
Q99436	Proteasome subunit beta type-7 OS=Homo sapiens GN=PSMB7 PE=1 SV=1 - [PSB7_HUMAN]	62.09	1	15	15	563	277	29.9462	7.6792
O00161	Synaptosomal-associated protein 23 OS=Homo sapiens GN=SNAP23 PE=1 SV=1 - [SNP23_HUMAN]	62.09	3	11	12	236	211	23.3395	5.0083
P25311	Zinc-alpha-2-glycoprotein OS=Homo sapiens GN=AZGP1 PE=1 SV=2 - [ZA2G_HUMAN]	62.08	1	22	23	790	298	34.2371	6.04932
Q15819	Ubiquitin-conjugating enzyme E2 variant 2 OS=Homo sapiens GN=UBE2V2 PE=1 SV=4 - [UB2V2_HUMAN]	62.07	2	4	9	371	145	16.3522	8.08936
Q8IXM3	39S ribosomal protein L41, mitochondrial OS=Homo sapiens GN=MRPL41 PE=1 SV=1 - [RM41_HUMAN]	62.04	1	7	7	229	137	15.373	9.56885
Q92665	28S ribosomal protein S31, mitochondrial OS=Homo sapiens GN=MRPS31 PE=1 SV=3 - [RT31_HUMAN]	62.03	1	28	30	509	395	45.2905	9.29053
P05114	Non-histone chromosomal protein HMG-14 OS=Homo sapiens GN=HMGN1 PE=1 SV=3 - [HMGN1_HUMAN]	62	1	16	16	648	100	10.6526	9.59814
Q9BPW8	Protein NipSnap homolog 1 OS=Homo sapiens GN=NIPSNAP1 PE=1 SV=1 - [NIPS1_HUMAN]	61.97	1	15	20	587	284	33.2888	9.30518
Q00839	Heterogeneous nuclear ribonucleoprotein U OS=Homo sapiens GN=HNRNPU PE=1 SV=6 - [HNRPU_HUMAN]	61.94	2	87	90	3743	825	90.528	5.99854
Q9Y697	Cysteine desulfurase, mitochondrial OS=Homo sapiens GN=NFS1 PE=1 SV=3 - [NFS1_HUMAN]	61.93	1	22	22	412	457	50.1639	8.30908
Q9NYL9	Tropomodulin-3 OS=Homo sapiens GN=TMOD3 PE=1 SV=1 - [TMOD3_HUMAN]	61.93	1	21	23	640	352	39.5703	5.18604
P35606	Coatomer subunit beta' OS=Homo sapiens GN=COPB2 PE=1 SV=2 - [COPB2_HUMAN]	61.92	1	51	51	1535	906	102.422	5.2749
O60762	Dolichol-phosphate mannosyltransferase subunit 1 OS=Homo sapiens GN=DPM1 PE=1 SV=1 - [DPM1_HUMAN]	61.92	1	15	15	368	260	29.6158	9.56885
Q9BRT2	Ubiquinol-cytochrome-c reductase complex assembly factor 2 OS=Homo sapiens GN=UQCC2 PE=1 SV=1 - [UQCC2_HUMAN]	61.9	1	9	9	204	126	14.8654	7.37158
Q13155	Aminoacyl tRNA synthase complex-interacting multifunctional protein 2 OS=Homo sapiens GN=AIMP2 PE=1 SV=2 - [AIMP2_HUMAN]	61.88	1	15	15	391	320	35.3263	8.22119
Q96QR8	Transcriptional activator protein Pur-beta OS=Homo sapiens GN=PURB PE=1 SV=3 - [PURB_HUMAN]	61.86	2	11	12	179	312	33.2205	5.42725
P62316	Small nuclear ribonucleoprotein Sm D2 OS=Homo sapiens GN=SNRPD2 PE=1 SV=1 - [SMD2_HUMAN]	61.86	1	9	9	629	118	13.5182	9.90576
O76021	Ribosomal L1 domain-containing protein 1 OS=Homo sapiens GN=RSL1D1 PE=1 SV=3 - [RL1D1_HUMAN]	61.84	1	50	51	1643	490	54.9389	10.1255
Q15631	Translin OS=Homo sapiens GN=TSN PE=1 SV=1 - [TSN_HUMAN]	61.84	1	14	14	349	228	26.1668	6.44287
O75976	Carboxypeptidase D OS=Homo sapiens GN=CPD PE=1 SV=2 - [CBPD_HUMAN]	61.81	2	86	87	3100	1380	152.835	6.04932
Q7Z406	Myosin-14 OS=Homo sapiens GN=MYH14 PE=1 SV=2 - [MYH14_HUMAN]	61.75	1	103	134	3544	1995	227.732	5.60498
P17844	Probable ATP-dependent RNA helicase DDX5 OS=Homo sapiens GN=DDX5 PE=1 SV=1 - [DDX5_HUMAN]	61.73	1	32	47	1718	614	69.1047	8.92432
O43615	Mitochondrial import inner membrane translocase subunit TIM44 OS=Homo sapiens GN=TIMM44 PE=1 SV=2 - [TIM44_HUMAN]	61.73	1	35	36	974	452	51.3235	8.32373
P35222	Catenin beta-1 OS=Homo sapiens GN=CTNNB1 PE=1 SV=1 - [CTNB1_HUMAN]	61.72	1	40	49	2293	781	85.4422	5.85889
P35268	60S ribosomal protein L22 OS=Homo sapiens GN=RPL22 PE=1 SV=2 - [RL22_HUMAN]	61.72	1	6	7	694	128	14.7778	9.18799
Q8TAE8	Growth arrest and DNA damage-inducible proteins-interacting protein 1 OS=Homo sapiens GN=GADD45GIP1 PE=1 SV=1 - [G45IP_HUMAN]	61.71	1	12	12	394	222	25.3682	10.0229
Q00403	Transcription initiation factor IIB OS=Homo sapiens GN=GTF2B PE=1 SV=1 - [TF2B_HUMAN]	61.71	1	17	17	212	316	34.8106	8.35303
Q92623	Tetratricopeptide repeat protein 9A OS=Homo sapiens GN=TTC9 PE=2 SV=3 - [TTC9A_HUMAN]	61.71	1	11	12	153	222	24.3635	8.98291
P18124	60S ribosomal protein L7 OS=Homo sapiens GN=RPL7 PE=1 SV=1 - [RL7_HUMAN]	61.69	3	26	28	1205	248	29.2072	10.6528
P08865	40S ribosomal protein SA OS=Homo sapiens GN=RPSA PE=1 SV=4 - [RSSA_HUMAN]	61.69	1	23	24	1170	295	32.8334	4.86865
Q9NVP1	ATP-dependent RNA helicase DDX18 OS=Homo sapiens GN=DDX18 PE=1 SV=2 - [DDX18_HUMAN]	61.64	1	37	38	942	670	75.3594	9.49561
Q8WVY7	Ubiquitin-like domain-containing CTD phosphatase 1 OS=Homo sapiens GN=UBLCP1 PE=1 SV=2 - [UBCP1_HUMAN]	61.64	1	18	18	283	318	36.7812	6.45557
Q96DG6	Carboxymethylenebutenolidase homolog OS=Homo sapiens GN=CMBL PE=1 SV=1 - [CMBL_HUMAN]	61.63	1	20	21	818	245	28.0302	7.18115
Q9NR31	GTP-binding protein SAR1a OS=Homo sapiens GN=SAR1A PE=1 SV=1 - [SAR1A_HUMAN]	61.62	1	8	14	552	198	22.3525	6.68311
Q9BRK5	45 kDa calcium-binding protein OS=Homo sapiens GN=SDF4 PE=1 SV=1 - [CAB45_HUMAN]	61.6	1	20	20	414	362	41.7805	4.85596
P54105	Methylosome subunit pICln OS=Homo sapiens GN=CLNS1A PE=1 SV=1 - [ICLN_HUMAN]	61.6	1	11	11	209	237	26.1989	4.10693
Q13287	N-myc-interactor OS=Homo sapiens GN=NMI PE=1 SV=2 - [NMI_HUMAN]	61.56	1	18	18	207	307	35.0349	5.33838
P23786	Carnitine O-palmitoyltransferase 2, mitochondrial OS=Homo sapiens GN=CPT2 PE=1 SV=2 - [CPT2_HUMAN]	61.55	1	39	39	974	658	73.7304	8.17725
Q9BY44	Eukaryotic translation initiation factor 2A OS=Homo sapiens GN=EIF2A PE=1 SV=3 - [EIF2A_HUMAN]	61.54	1	33	33	674	585	64.9492	8.86572
P21399	Cytoplasmic aconitate hydratase OS=Homo sapiens GN=ACO1 PE=1 SV=3 - [ACOC_HUMAN]	61.53	1	48	50	1833	889	98.3366	6.68311
P61011	Signal recognition particle 54 kDa protein OS=Homo sapiens GN=SRP54 PE=1 SV=1 - [SRP54_HUMAN]	61.51	1	33	33	869	504	55.6683	8.74854
Q00341	Vigilin OS=Homo sapiens GN=HDLBP PE=1 SV=2 - [VIGLN_HUMAN]	61.51	1	80	83	2411	1268	141.368	6.87354
Q9P2W9	Syntaxin-18 OS=Homo sapiens GN=STX18 PE=1 SV=1 - [STX18_HUMAN]	61.49	1	20	20	448	335	38.6496	5.49072
Q8N5K1	CDGSH iron-sulfur domain-containing protein 2 OS=Homo sapiens GN=CISD2 PE=1 SV=1 - [CISD2_HUMAN]	61.48	1	10	10	292	135	15.2685	9.61279
P42025	Beta-centractin OS=Homo sapiens GN=ACTR1B PE=1 SV=1 - [ACTY_HUMAN]	61.44	2	8	20	341	376	42.2667	6.40479
P18621	60S ribosomal protein L17 OS=Homo sapiens GN=RPL17 PE=1 SV=3 - [RL17_HUMAN]	61.41	1	19	22	869	184	21.3833	10.1694
Q9UHB6	LIM domain and actin-binding protein 1 OS=Homo sapiens GN=LIMA1 PE=1 SV=1 - [LIMA1_HUMAN]	61.4	1	45	45	745	759	85.1734	6.84424
Q96RQ3	Methylcrotonoyl-CoA carboxylase subunit alpha, mitochondrial OS=Homo sapiens GN=MCCC1 PE=1 SV=3 - [MCCA_HUMAN]	61.38	2	33	36	957	725	80.4219	7.78174
P61964	WD repeat-containing protein 5 OS=Homo sapiens GN=WDR5 PE=1 SV=1 - [WDR5_HUMAN]	61.38	1	14	16	261	334	36.5655	8.26514
Q9BRG1	Vacuolar protein-sorting-associated protein 25 OS=Homo sapiens GN=VPS25 PE=1 SV=1 - [VPS25_HUMAN]	61.36	1	11	11	185	176	20.7345	6.34131
O60313	Dynamin-like 120 kDa protein, mitochondrial OS=Homo sapiens GN=OPA1 PE=1 SV=3 - [OPA1_HUMAN]	61.35	1	60	61	1582	960	111.561	7.86963
P60866	40S ribosomal protein S20 OS=Homo sapiens GN=RPS20 PE=1 SV=1 - [RS20_HUMAN]	61.34	1	9	11	565	119	13.3643	9.93506
Q13442	28 kDa heat- and acid-stable phosphoprotein OS=Homo sapiens GN=PDAP1 PE=1 SV=1 - [HAP28_HUMAN]	61.33	1	19	21	609	181	20.6176	8.86572
Q9Y266	Nuclear migration protein nudC OS=Homo sapiens GN=NUDC PE=1 SV=1 - [NUDC_HUMAN]	61.33	1	25	26	818	331	38.2191	5.37646
Q16181	Septin-7 OS=Homo sapiens GN=SEPT7 PE=1 SV=2 - [SEPT7_HUMAN]	61.33	2	26	30	949	437	50.648	8.63135
Q6DKK2	Tetratricopeptide repeat protein 19, mitochondrial OS=Homo sapiens GN=TTC19 PE=1 SV=4 - [TTC19_HUMAN]	61.32	4	24	25	496	380	42.4298	5.77002
Q9H8Y8	Golgi reassembly-stacking protein 2 OS=Homo sapiens GN=GORASP2 PE=1 SV=3 - [GORS2_HUMAN]	61.28	2	21	24	782	452	47.116	4.81787
O00116	Alkyldihydroxyacetonephosphate synthase, peroxisomal OS=Homo sapiens GN=AGPS PE=1 SV=1 - [ADAS_HUMAN]	61.25	1	33	34	1118	658	72.8658	7.34229
Q13404	Ubiquitin-conjugating enzyme E2 variant 1 OS=Homo sapiens GN=UBE2V1 PE=1 SV=2 - [UB2V1_HUMAN]	61.22	1	4	9	399	147	16.4843	7.92822
P27635	60S ribosomal protein L10 OS=Homo sapiens GN=RPL10 PE=1 SV=4 - [RL10_HUMAN]	61.21	1	23	23	1083	214	24.5879	10.0815
Q96DA6	Mitochondrial import inner membrane translocase subunit TIM14 OS=Homo sapiens GN=DNAJC19 PE=1 SV=3 - [TIM14_HUMAN]	61.21	1	9	9	216	116	12.4907	10.0962
Q9BTT0	Acidic leucine-rich nuclear phosphoprotein 32 family member E OS=Homo sapiens GN=ANP32E PE=1 SV=1 - [AN32E_HUMAN]	61.19	1	14	15	540	268	30.6738	3.85303
P30042	ES1 protein homolog, mitochondrial OS=Homo sapiens GN=C21orf33 PE=1 SV=3 - [ES1_HUMAN]	61.19	1	17	17	695	268	28.1527	8.26514
Q16204	Coiled-coil domain-containing protein 6 OS=Homo sapiens GN=CCDC6 PE=1 SV=2 - [CCDC6_HUMAN]	61.18	1	33	36	1076	474	53.2578	7.34229
P55854	Small ubiquitin-related modifier 3 OS=Homo sapiens GN=SUMO3 PE=1 SV=2 - [SUMO3_HUMAN]	61.17	1	2	7	189	103	11.6297	5.49072
Q9Y3B3	Transmembrane emp24 domain-containing protein 7 OS=Homo sapiens GN=TMED7 PE=1 SV=2 - [TMED7_HUMAN]	61.16	1	14	18	414	224	25.1556	6.88818
Q02978	Mitochondrial 2-oxoglutarate/malate carrier protein OS=Homo sapiens GN=SLC25A11 PE=1 SV=3 - [M2OM_HUMAN]	61.15	1	18	18	641	314	34.0399	9.90576
Q9Y399	28S ribosomal protein S2, mitochondrial OS=Homo sapiens GN=MRPS2 PE=1 SV=1 - [RT02_HUMAN]	61.15	1	16	16	242	296	33.2281	9.26123
Q86VP6	Cullin-associated NEDD8-dissociated protein 1 OS=Homo sapiens GN=CAND1 PE=1 SV=2 - [CAND1_HUMAN]	61.14	2	72	72	2552	1230	136.289	5.78271
P26373	60S ribosomal protein L13 OS=Homo sapiens GN=RPL13 PE=1 SV=4 - [RL13_HUMAN]	61.14	2	21	22	1065	211	24.2465	11.6489
P38159	RNA-binding motif protein, X chromosome OS=Homo sapiens GN=RBMX PE=1 SV=3 - [RBMX_HUMAN]	61.13	2	8	35	1458	391	42.3063	10.0522
O43290	U4/U6.U5 tri-snRNP-associated protein 1 OS=Homo sapiens GN=SART1 PE=1 SV=1 - [SNUT1_HUMAN]	61.12	3	44	46	996	800	90.2003	6.12549
Q7L1Q6	Basic leucine zipper and W2 domain-containing protein 1 OS=Homo sapiens GN=BZW1 PE=1 SV=1 - [BZW1_HUMAN]	61.1	1	30	33	1035	419	48.0127	5.92236
Q05655	Protein kinase C delta type OS=Homo sapiens GN=PRKCD PE=1 SV=2 - [KPCD_HUMAN]	61.09	1	39	40	779	676	77.4549	7.75244
O60610	Protein diaphanous homolog 1 OS=Homo sapiens GN=DIAPH1 PE=1 SV=2 - [DIAP1_HUMAN]	61.08	2	77	81	2551	1272	141.258	5.41455
Q7Z4W1	L-xylulose reductase OS=Homo sapiens GN=DCXR PE=1 SV=2 - [DCXR_HUMAN]	61.07	1	12	12	326	244	25.8966	8.104
Q99426	Tubulin-folding cofactor B OS=Homo sapiens GN=TBCB PE=1 SV=2 - [TBCB_HUMAN]	61.07	2	14	15	264	244	27.3085	5.14795
Q8WZA0	Protein LZIC OS=Homo sapiens GN=LZIC PE=1 SV=1 - [LZIC_HUMAN]	61.05	1	11	11	169	190	21.4811	4.94482
Q14790	Caspase-8 OS=Homo sapiens GN=CASP8 PE=1 SV=1 - [CASP8_HUMAN]	60.96	2	21	22	358	479	55.3556	5.09717
O75396	Vesicle-trafficking protein SEC22b OS=Homo sapiens GN=SEC22B PE=1 SV=4 - [SC22B_HUMAN]	60.93	1	16	16	667	215	24.5775	6.91748
Q9Y5S9	RNA-binding protein 8A OS=Homo sapiens GN=RBM8A PE=1 SV=1 - [RBM8A_HUMAN]	60.92	1	9	9	399	174	19.8767	5.71924
P07951	Tropomyosin beta chain OS=Homo sapiens GN=TPM2 PE=1 SV=1 - [TPM2_HUMAN]	60.92	1	7	29	914	284	32.8306	4.70361
Q92890	Ubiquitin fusion degradation protein 1 homolog OS=Homo sapiens GN=UFD1L PE=1 SV=3 - [UFD1_HUMAN]	60.91	1	17	17	375	307	34.4783	6.69775
P27694	Replication protein A 70 kDa DNA-binding subunit OS=Homo sapiens GN=RPA1 PE=1 SV=2 - [RFA1_HUMAN]	60.88	1	39	40	909	616	68.0953	7.21045
P62495	Eukaryotic peptide chain release factor subunit 1 OS=Homo sapiens GN=ETF1 PE=1 SV=3 - [ERF1_HUMAN]	60.87	2	26	28	764	437	49.0002	5.70654
Q9UH99	SUN domain-containing protein 2 OS=Homo sapiens GN=SUN2 PE=1 SV=3 - [SUN2_HUMAN]	60.81	1	31	32	1031	717	80.2616	6.72705
Q96I59	Probable asparagine--tRNA ligase, mitochondrial OS=Homo sapiens GN=NARS2 PE=1 SV=3 - [SYNM_HUMAN]	60.8	1	27	27	490	477	54.0557	7.23975
P26440	Isovaleryl-CoA dehydrogenase, mitochondrial OS=Homo sapiens GN=IVD PE=1 SV=1 - [IVD_HUMAN]	60.76	1	22	22	561	423	46.2896	8.19189
P09651	Heterogeneous nuclear ribonucleoprotein A1 OS=Homo sapiens GN=HNRNPA1 PE=1 SV=5 - [ROA1_HUMAN]	60.75	2	11	43	3885	372	38.7231	9.12939
O95825	Quinone oxidoreductase-like protein 1 OS=Homo sapiens GN=CRYZL1 PE=1 SV=2 - [QORL1_HUMAN]	60.74	1	17	17	185	349	38.672	5.78271
P21283	V-type proton ATPase subunit C 1 OS=Homo sapiens GN=ATP6V1C1 PE=1 SV=4 - [VATC1_HUMAN]	60.73	1	23	23	623	382	43.914	7.45947
Q9H444	Charged multivesicular body protein 4b OS=Homo sapiens GN=CHMP4B PE=1 SV=1 - [CHM4B_HUMAN]	60.71	1	12	13	487	224	24.9346	4.81787
Q9BZK7	F-box-like/WD repeat-containing protein TBL1XR1 OS=Homo sapiens GN=TBL1XR1 PE=1 SV=1 - [TBL1R_HUMAN]	60.7	1	14	23	706	514	55.5601	5.5542
Q12907	Vesicular integral-membrane protein VIP36 OS=Homo sapiens GN=LMAN2 PE=1 SV=1 - [LMAN2_HUMAN]	60.67	1	19	19	698	356	40.2031	6.94678
P61160	Actin-related protein 2 OS=Homo sapiens GN=ACTR2 PE=1 SV=1 - [ARP2_HUMAN]	60.66	1	23	24	1276	394	44.7322	6.7417
P02795	Metallothionein-2 OS=Homo sapiens GN=MT2A PE=1 SV=1 - [MT2_HUMAN]	60.66	3	5	5	142	61	6.0372	7.82568
Q9NYK5	39S ribosomal protein L39, mitochondrial OS=Homo sapiens GN=MRPL39 PE=1 SV=3 - [RM39_HUMAN]	60.65	1	22	22	457	338	38.6867	7.6499
Q00535	Cyclin-dependent-like kinase 5 OS=Homo sapiens GN=CDK5 PE=1 SV=3 - [CDK5_HUMAN]	60.62	1	16	18	310	292	33.2832	7.66455
Q8IY31	Intraflagellar transport protein 20 homolog OS=Homo sapiens GN=IFT20 PE=1 SV=1 - [IFT20_HUMAN]	60.61	1	6	6	58	132	15.271	5.12256
Q6NUK1	Calcium-binding mitochondrial carrier protein SCaMC-1 OS=Homo sapiens GN=SLC25A24 PE=1 SV=2 - [SCMC1_HUMAN]	60.59	1	26	26	835	477	53.3203	6.32861
P11182	Lipoamide acyltransferase component of branched-chain alpha-keto acid dehydrogenase complex, mitochondrial OS=Homo sapiens GN=DBT PE=1 SV=3 - [ODB2_HUMAN]	60.58	1	24	25	530	482	53.4529	8.51416
P46779	60S ribosomal protein L28 OS=Homo sapiens GN=RPL28 PE=1 SV=3 - [RL28_HUMAN]	60.58	1	13	14	515	137	15.7377	12.0151
Q13435	Splicing factor 3B subunit 2 OS=Homo sapiens GN=SF3B2 PE=1 SV=2 - [SF3B2_HUMAN]	60.56	2	56	59	1716	895	100.165	5.66846
Q9NWU2	Glucose-induced degradation protein 8 homolog OS=Homo sapiens GN=GID8 PE=1 SV=1 - [GID8_HUMAN]	60.53	1	9	9	113	228	26.7317	4.97021
Q13283	Ras GTPase-activating protein-binding protein 1 OS=Homo sapiens GN=G3BP1 PE=1 SV=1 - [G3BP1_HUMAN]	60.52	1	24	27	973	466	52.1321	5.51611
P42166	Lamina-associated polypeptide 2, isoform alpha OS=Homo sapiens GN=TMPO PE=1 SV=2 - [LAP2A_HUMAN]	60.52	1	19	37	1078	694	75.4456	7.66455
Q99798	Aconitate hydratase, mitochondrial OS=Homo sapiens GN=ACO2 PE=1 SV=2 - [ACON_HUMAN]	60.51	1	51	51	1992	780	85.3719	7.60596
Q9HBH1	Peptide deformylase, mitochondrial OS=Homo sapiens GN=PDF PE=1 SV=1 - [DEFM_HUMAN]	60.49	1	11	11	184	243	26.996	9.15869
P49419	Alpha-aminoadipic semialdehyde dehydrogenase OS=Homo sapiens GN=ALDH7A1 PE=1 SV=5 - [AL7A1_HUMAN]	60.48	1	33	33	1622	539	58.4501	7.98682
Q92905	COP9 signalosome complex subunit 5 OS=Homo sapiens GN=COPS5 PE=1 SV=4 - [CSN5_HUMAN]	60.48	1	18	18	404	334	37.5547	6.53662
O75822	Eukaryotic translation initiation factor 3 subunit J OS=Homo sapiens GN=EIF3J PE=1 SV=2 - [EIF3J_HUMAN]	60.47	1	18	19	432	258	29.0445	4.83057
Q9Y2Q9	28S ribosomal protein S28, mitochondrial OS=Homo sapiens GN=MRPS28 PE=1 SV=1 - [RT28_HUMAN]	60.43	1	12	12	188	187	20.8298	9.1001
Q9UHD8	Septin-9 OS=Homo sapiens GN=SEPT9 PE=1 SV=2 - [SEPT9_HUMAN]	60.41	1	33	34	751	586	65.3608	8.96826
Q14376	UDP-glucose 4-epimerase OS=Homo sapiens GN=GALE PE=1 SV=2 - [GALE_HUMAN]	60.34	1	22	22	675	348	38.2573	6.72705
Q9UDW1	Cytochrome b-c1 complex subunit 9 OS=Homo sapiens GN=UQCR10 PE=1 SV=3 - [QCR9_HUMAN]	60.32	1	4	4	105	63	7.30383	9.46631
P61313	60S ribosomal protein L15 OS=Homo sapiens GN=RPL15 PE=1 SV=2 - [RL15_HUMAN]	60.29	1	23	23	749	204	24.1311	11.6196
P28482	Mitogen-activated protein kinase 1 OS=Homo sapiens GN=MAPK1 PE=1 SV=3 - [MK01_HUMAN]	60.28	2	17	23	629	360	41.3632	6.97607
Q92882	Osteoclast-stimulating factor 1 OS=Homo sapiens GN=OSTF1 PE=1 SV=2 - [OSTF1_HUMAN]	60.28	1	10	10	230	214	23.7719	5.68115
P61221	ATP-binding cassette sub-family E member 1 OS=Homo sapiens GN=ABCE1 PE=1 SV=1 - [ABCE1_HUMAN]	60.27	1	35	36	818	599	67.271	8.33838
Q6FI81	Anamorsin OS=Homo sapiens GN=CIAPIN1 PE=1 SV=2 - [CPIN1_HUMAN]	60.26	1	18	19	324	312	33.5611	5.61768
Q96AG4	Leucine-rich repeat-containing protein 59 OS=Homo sapiens GN=LRRC59 PE=1 SV=1 - [LRC59_HUMAN]	60.26	1	20	20	978	307	34.9089	9.56885
O00469	Procollagen-lysine,2-oxoglutarate 5-dioxygenase 2 OS=Homo sapiens GN=PLOD2 PE=1 SV=2 - [PLOD2_HUMAN]	60.24	1	45	47	1215	737	84.6316	6.7124
P61289	Proteasome activator complex subunit 3 OS=Homo sapiens GN=PSME3 PE=1 SV=1 - [PSME3_HUMAN]	60.24	3	16	18	556	254	29.4876	5.94775
P23588	Eukaryotic translation initiation factor 4B OS=Homo sapiens GN=EIF4B PE=1 SV=2 - [IF4B_HUMAN]	60.23	1	38	38	977	611	69.1103	5.73193
P10155	60 kDa SS-A/Ro ribonucleoprotein OS=Homo sapiens GN=TROVE2 PE=1 SV=2 - [RO60_HUMAN]	60.22	1	28	29	827	538	60.6312	8.03076
P49257	Protein ERGIC-53 OS=Homo sapiens GN=LMAN1 PE=1 SV=2 - [LMAN1_HUMAN]	60.2	1	35	37	1052	510	57.513	6.771
Q92928	Putative Ras-related protein Rab-1C OS=Homo sapiens GN=RAB1C PE=5 SV=2 - [RAB1C_HUMAN]	60.2	2	1	19	497	201	22.003	5.42725
P43487	Ran-specific GTPase-activating protein OS=Homo sapiens GN=RANBP1 PE=1 SV=1 - [RANG_HUMAN]	60.2	1	15	16	365	201	23.2956	5.2876
O75964	ATP synthase subunit g, mitochondrial OS=Homo sapiens GN=ATP5L PE=1 SV=3 - [ATP5L_HUMAN]	60.19	3	8	9	309	103	11.4212	9.64209
O75348	V-type proton ATPase subunit G 1 OS=Homo sapiens GN=ATP6V1G1 PE=1 SV=3 - [VATG1_HUMAN]	60.17	1	8	8	209	118	13.7491	8.79248
Q9BXJ9	N-alpha-acetyltransferase 15, NatA auxiliary subunit OS=Homo sapiens GN=NAA15 PE=1 SV=1 - [NAA15_HUMAN]	60.16	3	52	67	1202	866	101.208	7.41553
P30048	Thioredoxin-dependent peroxide reductase, mitochondrial OS=Homo sapiens GN=PRDX3 PE=1 SV=3 - [PRDX3_HUMAN]	60.16	2	26	27	730	256	27.6752	7.78174
P48147	Prolyl endopeptidase OS=Homo sapiens GN=PREP PE=1 SV=2 - [PPCE_HUMAN]	60.14	2	35	36	725	710	80.648	5.85889
P63279	SUMO-conjugating enzyme UBC9 OS=Homo sapiens GN=UBE2I PE=1 SV=1 - [UBC9_HUMAN]	60.13	1	10	10	391	158	17.9952	8.66064
Q9BVG4	Protein PBDC1 OS=Homo sapiens GN=PBDC1 PE=1 SV=1 - [PBDC1_HUMAN]	60.09	1	17	17	362	233	26.0407	4.79248
Q2TAA2	Isoamyl acetate-hydrolyzing esterase 1 homolog OS=Homo sapiens GN=IAH1 PE=1 SV=1 - [IAH1_HUMAN]	60.08	1	11	12	196	248	27.581	5.30029
Q7L0Y3	Mitochondrial ribonuclease P protein 1 OS=Homo sapiens GN=TRMT10C PE=1 SV=2 - [MRRP1_HUMAN]	60.05	1	27	28	674	403	47.3166	9.36377
P51398	28S ribosomal protein S29, mitochondrial OS=Homo sapiens GN=DAP3 PE=1 SV=1 - [RT29_HUMAN]	60.05	1	22	22	673	398	45.5376	8.88037
Q9NUQ6	SPATS2-like protein OS=Homo sapiens GN=SPATS2L PE=1 SV=2 - [SPS2L_HUMAN]	60.04	1	33	33	999	558	61.6907	9.64209
Q96IU4	Protein ABHD14B OS=Homo sapiens GN=ABHD14B PE=1 SV=1 - [ABHEB_HUMAN]	60	1	9	9	281	210	22.3316	6.40479
Q96KN1	Protein FAM84B OS=Homo sapiens GN=FAM84B PE=1 SV=1 - [FA84B_HUMAN]	60	1	16	16	234	310	34.4531	5.5415
Q9Y3B4	Splicing factor 3B subunit 6 OS=Homo sapiens GN=SF3B6 PE=1 SV=1 - [SF3B6_HUMAN]	60	1	7	7	263	125	14.5756	9.37842
P18077	60S ribosomal protein L35a OS=Homo sapiens GN=RPL35A PE=1 SV=2 - [RL35A_HUMAN]	60	1	11	11	391	110	12.5298	11.063
Q9Y2R5	28S ribosomal protein S17, mitochondrial OS=Homo sapiens GN=MRPS17 PE=1 SV=1 - [RT17_HUMAN]	60	1	5	5	172	130	14.4929	9.84717
O43752	Syntaxin-6 OS=Homo sapiens GN=STX6 PE=1 SV=1 - [STX6_HUMAN]	60	1	11	12	229	255	29.1578	4.93213
Q14344	Guanine nucleotide-binding protein subunit alpha-13 OS=Homo sapiens GN=GNA13 PE=1 SV=2 - [GNA13_HUMAN]	59.95	1	18	21	592	377	44.0217	8.00146
P55735	Protein SEC13 homolog OS=Homo sapiens GN=SEC13 PE=1 SV=3 - [SEC13_HUMAN]	59.94	1	16	16	351	322	35.5181	5.47803
Q12846	Syntaxin-4 OS=Homo sapiens GN=STX4 PE=1 SV=2 - [STX4_HUMAN]	59.93	1	15	15	296	297	34.1589	6.27783
P00374	Dihydrofolate reductase OS=Homo sapiens GN=DHFR PE=1 SV=2 - [DYR_HUMAN]	59.89	1	10	11	173	187	21.439	7.41553
P55145	Mesencephalic astrocyte-derived neurotrophic factor OS=Homo sapiens GN=MANF PE=1 SV=3 - [MANF_HUMAN]	59.89	1	19	19	533	182	20.6868	8.68994
Q15166	Serum paraoxonase/lactonase 3 OS=Homo sapiens GN=PON3 PE=1 SV=3 - [PON3_HUMAN]	59.89	1	16	17	281	354	39.5823	5.41455
Q9ULC5	Long-chain-fatty-acid--CoA ligase 5 OS=Homo sapiens GN=ACSL5 PE=1 SV=1 - [ACSL5_HUMAN]	59.88	2	36	40	1121	683	75.9422	6.91748
P78527	DNA-dependent protein kinase catalytic subunit OS=Homo sapiens GN=PRKDC PE=1 SV=3 - [PRKDC_HUMAN]	59.88	3	273	279	9838	4128	468.788	7.12256
P11441	Ubiquitin-like protein 4A OS=Homo sapiens GN=UBL4A PE=1 SV=1 - [UBL4A_HUMAN]	59.87	1	9	9	155	157	17.7656	8.66064
Q86TX2	Acyl-coenzyme A thioesterase 1 OS=Homo sapiens GN=ACOT1 PE=1 SV=1 - [ACOT1_HUMAN]	59.86	3	21	21	402	421	46.2481	7.34229
P47985	Cytochrome b-c1 complex subunit Rieske, mitochondrial OS=Homo sapiens GN=UQCRFS1 PE=1 SV=2 - [UCRI_HUMAN]	59.85	1	15	16	654	274	29.6494	8.32373
P08195	4F2 cell-surface antigen heavy chain OS=Homo sapiens GN=SLC3A2 PE=1 SV=3 - [4F2_HUMAN]	59.84	1	40	42	1122	630	67.9517	5.0083
Q9Y570	Protein phosphatase methylesterase 1 OS=Homo sapiens GN=PPME1 PE=1 SV=3 - [PPME1_HUMAN]	59.84	1	22	23	643	386	42.2882	5.97314
Q9UKD2	mRNA turnover protein 4 homolog OS=Homo sapiens GN=MRTO4 PE=1 SV=2 - [MRT4_HUMAN]	59.83	1	19	19	496	239	27.5429	8.29443
P61201	COP9 signalosome complex subunit 2 OS=Homo sapiens GN=COPS2 PE=1 SV=1 - [CSN2_HUMAN]	59.82	1	24	25	619	443	51.5641	5.52881
Q9UJC5	SH3 domain-binding glutamic acid-rich-like protein 2 OS=Homo sapiens GN=SH3BGRL2 PE=1 SV=2 - [SH3L2_HUMAN]	59.81	1	5	5	97	107	12.3182	6.7124
Q03154	Aminoacylase-1 OS=Homo sapiens GN=ACY1 PE=1 SV=1 - [ACY1_HUMAN]	59.8	1	21	21	465	408	45.856	6.17627
P53367	Arfaptin-1 OS=Homo sapiens GN=ARFIP1 PE=1 SV=2 - [ARFP1_HUMAN]	59.79	1	20	24	552	373	41.7126	6.69775
Q02127	Dihydroorotate dehydrogenase (quinone), mitochondrial OS=Homo sapiens GN=DHODH PE=1 SV=3 - [PYRD_HUMAN]	59.75	2	20	20	350	395	42.8409	9.67139
O95299	NADH dehydrogenase [ubiquinone] 1 alpha subcomplex subunit 10, mitochondrial OS=Homo sapiens GN=NDUFA10 PE=1 SV=1 - [NDUAA_HUMAN]	59.72	1	23	24	524	355	40.7249	8.48486
Q8NCW5	NAD(P)H-hydrate epimerase OS=Homo sapiens GN=APOA1BP PE=1 SV=2 - [NNRE_HUMAN]	59.72	3	14	15	457	288	31.6542	7.66455
P54578	Ubiquitin carboxyl-terminal hydrolase 14 OS=Homo sapiens GN=USP14 PE=1 SV=3 - [UBP14_HUMAN]	59.72	1	32	32	924	494	56.033	5.30029
P28074	Proteasome subunit beta type-5 OS=Homo sapiens GN=PSMB5 PE=1 SV=3 - [PSB5_HUMAN]	59.7	1	14	16	388	263	28.4622	6.91748
P09104	Gamma-enolase OS=Homo sapiens GN=ENO2 PE=1 SV=3 - [ENOG_HUMAN]	59.68	1	13	43	3565	434	47.239	5.03369
Q16795	NADH dehydrogenase [ubiquinone] 1 alpha subcomplex subunit 9, mitochondrial OS=Homo sapiens GN=NDUFA9 PE=1 SV=2 - [NDUA9_HUMAN]	59.68	1	21	22	631	377	42.4826	9.80322
Q96A49	Synapse-associated protein 1 OS=Homo sapiens GN=SYAP1 PE=1 SV=1 - [SYAP1_HUMAN]	59.66	2	20	20	335	352	39.9089	4.52588
Q9Y5K6	CD2-associated protein OS=Homo sapiens GN=CD2AP PE=1 SV=1 - [CD2AP_HUMAN]	59.62	1	41	41	608	639	71.4073	6.40479
Q53GQ0	Very-long-chain 3-oxoacyl-CoA reductase OS=Homo sapiens GN=HSD17B12 PE=1 SV=2 - [DHB12_HUMAN]	59.62	1	20	21	903	312	34.3022	9.31982
Q8TBX8	Phosphatidylinositol 5-phosphate 4-kinase type-2 gamma OS=Homo sapiens GN=PIP4K2C PE=1 SV=3 - [PI42C_HUMAN]	59.62	1	21	25	474	421	47.2701	6.84424
P80188	Neutrophil gelatinase-associated lipocalin OS=Homo sapiens GN=LCN2 PE=1 SV=2 - [NGAL_HUMAN]	59.6	1	11	11	329	198	22.5737	8.90967
Q9Y3I0	tRNA-splicing ligase RtcB homolog OS=Homo sapiens GN=RTCB PE=1 SV=1 - [RTCB_HUMAN]	59.6	1	31	31	1107	505	55.1749	7.2251
P15374	Ubiquitin carboxyl-terminal hydrolase isozyme L3 OS=Homo sapiens GN=UCHL3 PE=1 SV=1 - [UCHL3_HUMAN]	59.57	1	11	12	291	230	26.166	4.91943
O75607	Nucleoplasmin-3 OS=Homo sapiens GN=NPM3 PE=1 SV=3 - [NPM3_HUMAN]	59.55	1	8	8	172	178	19.3314	4.62744
P51991	Heterogeneous nuclear ribonucleoprotein A3 OS=Homo sapiens GN=HNRNPA3 PE=1 SV=2 - [ROA3_HUMAN]	59.52	2	33	45	2359	378	39.5706	9.01221
O43143	Pre-mRNA-splicing factor ATP-dependent RNA helicase DHX15 OS=Homo sapiens GN=DHX15 PE=1 SV=2 - [DHX15_HUMAN]	59.5	1	54	55	2047	795	90.8752	7.45947
P61966	AP-1 complex subunit sigma-1A OS=Homo sapiens GN=AP1S1 PE=1 SV=1 - [AP1S1_HUMAN]	59.49	1	9	10	255	158	18.7206	5.73193
P31153	S-adenosylmethionine synthase isoform type-2 OS=Homo sapiens GN=MAT2A PE=1 SV=1 - [METK2_HUMAN]	59.49	1	18	21	493	395	43.6333	6.48096
P62906	60S ribosomal protein L10a OS=Homo sapiens GN=RPL10A PE=1 SV=2 - [RL10A_HUMAN]	59.45	1	19	19	1011	217	24.8155	9.93506
Q9NUP9	Protein lin-7 homolog C OS=Homo sapiens GN=LIN7C PE=1 SV=1 - [LIN7C_HUMAN]	59.39	1	9	14	202	197	21.8205	8.42627
Q9NPE3	H/ACA ribonucleoprotein complex subunit 3 OS=Homo sapiens GN=NOP10 PE=1 SV=1 - [NOP10_HUMAN]	59.38	1	4	4	119	64	7.70097	9.99365
P06396	Gelsolin OS=Homo sapiens GN=GSN PE=1 SV=1 - [GELS_HUMAN]	59.34	1	51	51	1396	782	85.6442	6.27783
Q9NX62	Inositol monophosphatase 3 OS=Homo sapiens GN=IMPAD1 PE=1 SV=1 - [IMPA3_HUMAN]	59.33	1	18	18	325	359	38.657	6.85889
Q9UFG5	UPF0449 protein C19orf25 OS=Homo sapiens GN=C19orf25 PE=1 SV=2 - [CS025_HUMAN]	59.32	1	5	5	89	118	12.8696	5.07178
A0AVT1	Ubiquitin-like modifier-activating enzyme 6 OS=Homo sapiens GN=UBA6 PE=1 SV=1 - [UBA6_HUMAN]	59.32	1	51	51	1026	1052	117.895	6.13818
P49189	4-trimethylaminobutyraldehyde dehydrogenase OS=Homo sapiens GN=ALDH9A1 PE=1 SV=3 - [AL9A1_HUMAN]	59.31	1	24	26	727	494	53.767	5.87158
Q13724	Mannosyl-oligosaccharide glucosidase OS=Homo sapiens GN=MOGS PE=1 SV=5 - [MOGS_HUMAN]	59.26	1	40	41	1078	837	91.8606	8.89502
P62910	60S ribosomal protein L32 OS=Homo sapiens GN=RPL32 PE=1 SV=2 - [RL32_HUMAN]	59.26	1	14	14	693	135	15.8498	11.3267
A6NDG6	Glycerol-3-phosphate phosphatase OS=Homo sapiens GN=PGP PE=1 SV=1 - [PGP_HUMAN]	59.19	1	15	15	303	321	33.9845	6.13818
Q9BWD1	Acetyl-CoA acetyltransferase, cytosolic OS=Homo sapiens GN=ACAT2 PE=1 SV=2 - [THIC_HUMAN]	59.19	1	20	20	390	397	41.3244	6.91748
Q92616	eIF-2-alpha kinase activator GCN1 OS=Homo sapiens GN=GCN1 PE=1 SV=6 - [GCN1_HUMAN]	59.15	4	147	151	3757	2671	292.572	7.47412
O60763	General vesicular transport factor p115 OS=Homo sapiens GN=USO1 PE=1 SV=2 - [USO1_HUMAN]	59.15	1	51	54	1437	962	107.828	4.90674
Q99959	Plakophilin-2 OS=Homo sapiens GN=PKP2 PE=1 SV=2 - [PKP2_HUMAN]	59.14	4	46	47	929	881	97.3548	9.33447
P62241	40S ribosomal protein S8 OS=Homo sapiens GN=RPS8 PE=1 SV=2 - [RS8_HUMAN]	59.13	1	17	17	815	208	24.1902	10.3159
P54886	Delta-1-pyrroline-5-carboxylate synthase OS=Homo sapiens GN=ALDH18A1 PE=1 SV=2 - [P5CS_HUMAN]	59.12	1	47	47	1122	795	87.2475	7.12256
Q9Y6Q5	AP-1 complex subunit mu-2 OS=Homo sapiens GN=AP1M2 PE=1 SV=4 - [AP1M2_HUMAN]	59.1	1	18	25	684	423	48.0782	8.22119
P67870	Casein kinase II subunit beta OS=Homo sapiens GN=CSNK2B PE=1 SV=1 - [CSK2B_HUMAN]	59.07	1	12	13	293	215	24.926	5.5542
Q10713	Mitochondrial-processing peptidase subunit alpha OS=Homo sapiens GN=PMPCA PE=1 SV=2 - [MPPA_HUMAN]	59.05	1	29	29	714	525	58.2156	6.91748
P25205	DNA replication licensing factor MCM3 OS=Homo sapiens GN=MCM3 PE=1 SV=3 - [MCM3_HUMAN]	59.03	3	43	46	1160	808	90.924	5.77002
P09132	Signal recognition particle 19 kDa protein OS=Homo sapiens GN=SRP19 PE=1 SV=3 - [SRP19_HUMAN]	59.03	1	7	7	226	144	16.1454	9.84717
Q96JJ7	Protein disulfide-isomerase TMX3 OS=Homo sapiens GN=TMX3 PE=1 SV=2 - [TMX3_HUMAN]	59.03	1	26	29	624	454	51.8389	4.90674
P55795	Heterogeneous nuclear ribonucleoprotein H2 OS=Homo sapiens GN=HNRNPH2 PE=1 SV=1 - [HNRH2_HUMAN]	59.02	1	8	29	1120	449	49.2323	6.30322
P30837	Aldehyde dehydrogenase X, mitochondrial OS=Homo sapiens GN=ALDH1B1 PE=1 SV=3 - [AL1B1_HUMAN]	58.99	1	32	37	1125	517	57.1702	6.80029
Q01105	Protein SET OS=Homo sapiens GN=SET PE=1 SV=3 - [SET_HUMAN]	58.97	1	22	23	1022	290	33.4687	4.32275
Q8WW59	SPRY domain-containing protein 4 OS=Homo sapiens GN=SPRYD4 PE=1 SV=2 - [SPRY4_HUMAN]	58.94	1	13	13	333	207	23.114	6.93213
P16615	Sarcoplasmic/endoplasmic reticulum calcium ATPase 2 OS=Homo sapiens GN=ATP2A2 PE=1 SV=1 - [AT2A2_HUMAN]	58.93	1	52	65	4018	1042	114.683	5.33838
P30049	ATP synthase subunit delta, mitochondrial OS=Homo sapiens GN=ATP5D PE=1 SV=2 - [ATPD_HUMAN]	58.93	1	5	6	208	168	17.4792	5.49072
O14907	Tax1-binding protein 3 OS=Homo sapiens GN=TAX1BP3 PE=1 SV=2 - [TX1B3_HUMAN]	58.87	1	7	9	67	124	13.7261	8.48486
P82933	28S ribosomal protein S9, mitochondrial OS=Homo sapiens GN=MRPS9 PE=1 SV=2 - [RT09_HUMAN]	58.84	1	24	24	477	396	45.8058	9.51025
P56381	ATP synthase subunit epsilon, mitochondrial OS=Homo sapiens GN=ATP5E PE=1 SV=2 - [ATP5E_HUMAN]	58.82	2	4	4	127	51	5.77611	9.92041
P61769	Beta-2-microglobulin OS=Homo sapiens GN=B2M PE=1 SV=1 - [B2MG_HUMAN]	58.82	1	6	6	75	119	13.7059	6.52197
P61353	60S ribosomal protein L27 OS=Homo sapiens GN=RPL27 PE=1 SV=2 - [RL27_HUMAN]	58.82	1	11	12	514	136	15.7877	10.5649
Q9NZT2	Opioid growth factor receptor OS=Homo sapiens GN=OGFR PE=1 SV=3 - [OGFR_HUMAN]	58.79	1	26	26	436	677	73.2801	4.84326
O95782	AP-2 complex subunit alpha-1 OS=Homo sapiens GN=AP2A1 PE=1 SV=3 - [AP2A1_HUMAN]	58.75	1	35	52	1318	977	107.478	7.03467
Q9NZN4	EH domain-containing protein 2 OS=Homo sapiens GN=EHD2 PE=1 SV=2 - [EHD2_HUMAN]	58.75	1	21	27	398	543	61.1227	6.45557
P46778	60S ribosomal protein L21 OS=Homo sapiens GN=RPL21 PE=1 SV=2 - [RL21_HUMAN]	58.75	1	16	17	511	160	18.5531	10.4917
P50213	Isocitrate dehydrogenase [NAD] subunit alpha, mitochondrial OS=Homo sapiens GN=IDH3A PE=1 SV=1 - [IDH3A_HUMAN]	58.74	1	24	24	504	366	39.5661	6.91748
P62266	40S ribosomal protein S23 OS=Homo sapiens GN=RPS23 PE=1 SV=3 - [RS23_HUMAN]	58.74	1	14	16	670	143	15.7977	10.4917
Q9UHD1	Cysteine and histidine-rich domain-containing protein 1 OS=Homo sapiens GN=CHORDC1 PE=1 SV=2 - [CHRD1_HUMAN]	58.73	1	17	17	271	332	37.4656	7.86963
Q04760	Lactoylglutathione lyase OS=Homo sapiens GN=GLO1 PE=1 SV=4 - [LGUL_HUMAN]	58.7	1	14	14	269	184	20.7642	5.31299
P61513	60S ribosomal protein L37a OS=Homo sapiens GN=RPL37A PE=1 SV=2 - [RL37A_HUMAN]	58.7	1	7	7	291	92	10.2685	10.4331
O15235	28S ribosomal protein S12, mitochondrial OS=Homo sapiens GN=MRPS12 PE=1 SV=1 - [RT12_HUMAN]	58.7	1	7	7	110	138	15.163	10.2866
O94874	E3 UFM1-protein ligase 1 OS=Homo sapiens GN=UFL1 PE=1 SV=2 - [UFL1_HUMAN]	58.69	1	41	42	835	794	89.5398	6.78564
P18615	Negative elongation factor E OS=Homo sapiens GN=NELFE PE=1 SV=3 - [NELFE_HUMAN]	58.68	1	20	21	392	380	43.2137	9.33447
P09543	2',3'-cyclic-nucleotide 3'-phosphodiesterase OS=Homo sapiens GN=CNP PE=1 SV=2 - [CN37_HUMAN]	58.67	1	30	32	689	421	47.5487	9.0708
Q15257	Serine/threonine-protein phosphatase 2A activator OS=Homo sapiens GN=PPP2R4 PE=1 SV=3 - [PTPA_HUMAN]	58.66	1	16	16	417	358	40.6414	5.93506
P61457	Pterin-4-alpha-carbinolamine dehydratase OS=Homo sapiens GN=PCBD1 PE=1 SV=2 - [PHS_HUMAN]	58.65	1	5	6	181	104	11.992	6.80029
P62753	40S ribosomal protein S6 OS=Homo sapiens GN=RPS6 PE=1 SV=1 - [RS6_HUMAN]	58.63	1	28	28	967	249	28.663	10.8433
Q16539	Mitogen-activated protein kinase 14 OS=Homo sapiens GN=MAPK14 PE=1 SV=3 - [MK14_HUMAN]	58.61	4	14	18	352	360	41.267	5.78271
Q9C005	Protein dpy-30 homolog OS=Homo sapiens GN=DPY30 PE=1 SV=1 - [DPY30_HUMAN]	58.59	1	6	6	136	99	11.2428	4.88135
Q15155	Nodal modulator 1 OS=Homo sapiens GN=NOMO1 PE=1 SV=5 - [NOMO1_HUMAN]	58.59	2	1	54	1255	1222	134.239	5.80811
P62987	Ubiquitin-60S ribosomal protein L40 OS=Homo sapiens GN=UBA52 PE=1 SV=2 - [RL40_HUMAN]	58.59	2	2	12	1774	128	14.719	9.83252
Q5JPE7	Nodal modulator 2 OS=Homo sapiens GN=NOMO2 PE=1 SV=1 - [NOMO2_HUMAN]	58.56	2	4	57	1299	1267	139.351	5.75732
Q8TBA6	Golgin subfamily A member 5 OS=Homo sapiens GN=GOLGA5 PE=1 SV=3 - [GOGA5_HUMAN]	58.55	1	37	39	458	731	82.9738	5.8335
P62269	40S ribosomal protein S18 OS=Homo sapiens GN=RPS18 PE=1 SV=3 - [RS18_HUMAN]	58.55	2	16	16	654	152	17.7079	10.9897
P04264	Keratin, type II cytoskeletal 1 OS=Homo sapiens GN=KRT1 PE=1 SV=6 - [K2C1_HUMAN]	58.54	1	4	60	2505	644	65.999	8.11865
Q13153	Serine/threonine-protein kinase PAK 1 OS=Homo sapiens GN=PAK1 PE=1 SV=2 - [PAK1_HUMAN]	58.53	1	23	33	914	545	60.6087	5.75732
Q15833	Syntaxin-binding protein 2 OS=Homo sapiens GN=STXBP2 PE=1 SV=2 - [STXB2_HUMAN]	58.52	1	30	31	546	593	66.4105	6.55127
P23919	Thymidylate kinase OS=Homo sapiens GN=DTYMK PE=1 SV=4 - [KTHY_HUMAN]	58.49	1	17	17	403	212	23.8045	8.26514
P51570	Galactokinase OS=Homo sapiens GN=GALK1 PE=1 SV=1 - [GALK1_HUMAN]	58.42	1	19	19	363	392	42.2456	6.45557
Q92945	Far upstream element-binding protein 2 OS=Homo sapiens GN=KHSRP PE=1 SV=4 - [FUBP2_HUMAN]	58.37	2	33	40	1323	711	73.07	7.29834
P14314	Glucosidase 2 subunit beta OS=Homo sapiens GN=PRKCSH PE=1 SV=2 - [GLU2B_HUMAN]	58.33	1	32	34	1409	528	59.3878	4.41162
Q9P2T1	GMP reductase 2 OS=Homo sapiens GN=GMPR2 PE=1 SV=1 - [GMPR2_HUMAN]	58.33	2	16	16	257	348	37.85	7.2251
Q13503	Mediator of RNA polymerase II transcription subunit 21 OS=Homo sapiens GN=MED21 PE=1 SV=1 - [MED21_HUMAN]	58.33	1	5	5	70	144	15.5547	4.44971
Q9NRX1	RNA-binding protein PNO1 OS=Homo sapiens GN=PNO1 PE=1 SV=1 - [PNO1_HUMAN]	58.33	1	11	12	200	252	27.9069	9.72998
Q92841	Probable ATP-dependent RNA helicase DDX17 OS=Homo sapiens GN=DDX17 PE=1 SV=2 - [DDX17_HUMAN]	58.3	1	34	48	2077	729	80.222	8.26514
P33991	DNA replication licensing factor MCM4 OS=Homo sapiens GN=MCM4 PE=1 SV=5 - [MCM4_HUMAN]	58.29	1	49	50	1061	863	96.4976	6.7417
Q86Y39	NADH dehydrogenase [ubiquinone] 1 alpha subcomplex subunit 11 OS=Homo sapiens GN=NDUFA11 PE=1 SV=3 - [NDUAB_HUMAN]	58.16	1	8	8	174	141	14.8425	8.71924
Q7Z7H5	Transmembrane emp24 domain-containing protein 4 OS=Homo sapiens GN=TMED4 PE=1 SV=1 - [TMED4_HUMAN]	58.15	1	11	16	404	227	25.9263	8.27979
Q99733	Nucleosome assembly protein 1-like 4 OS=Homo sapiens GN=NAP1L4 PE=1 SV=1 - [NP1L4_HUMAN]	58.13	1	18	20	485	375	42.7969	4.69092
Q9NW13	RNA-binding protein 28 OS=Homo sapiens GN=RBM28 PE=1 SV=3 - [RBM28_HUMAN]	58.1	1	46	48	963	759	85.6847	9.21729
P68133	Actin, alpha skeletal muscle OS=Homo sapiens GN=ACTA1 PE=1 SV=1 - [ACTS_HUMAN]	58.09	5	10	60	11159	377	42.0239	5.38916
Q15024	Exosome complex component RRP42 OS=Homo sapiens GN=EXOSC7 PE=1 SV=3 - [EXOS7_HUMAN]	58.08	1	14	14	198	291	31.8011	5.18604
Q9Y376	Calcium-binding protein 39 OS=Homo sapiens GN=CAB39 PE=1 SV=1 - [CAB39_HUMAN]	58.06	1	16	21	630	341	39.8437	6.88818
Q07955	Serine/arginine-rich splicing factor 1 OS=Homo sapiens GN=SRSF1 PE=1 SV=2 - [SRSF1_HUMAN]	58.06	1	20	21	1355	248	27.7278	10.3599
Q9BYN8	28S ribosomal protein S26, mitochondrial OS=Homo sapiens GN=MRPS26 PE=1 SV=1 - [RT26_HUMAN]	58.05	1	14	14	242	205	24.1969	10.3892
Q13151	Heterogeneous nuclear ribonucleoprotein A0 OS=Homo sapiens GN=HNRNPA0 PE=1 SV=1 - [ROA0_HUMAN]	58.03	2	14	17	776	305	30.8218	9.29053
P11277	Spectrin beta chain, erythrocytic OS=Homo sapiens GN=SPTB PE=1 SV=5 - [SPTB1_HUMAN]	58.03	2	95	109	2178	2137	246.316	5.2749
Q9GZS3	WD repeat-containing protein 61 OS=Homo sapiens GN=WDR61 PE=1 SV=1 - [WDR61_HUMAN]	58.03	1	14	14	375	305	33.5598	5.46533
Q9P1F3	Costars family protein ABRACL OS=Homo sapiens GN=ABRACL PE=1 SV=1 - [ABRAL_HUMAN]	58.02	1	6	6	160	81	9.05086	6.29053
Q8N2F6	Armadillo repeat-containing protein 10 OS=Homo sapiens GN=ARMC10 PE=1 SV=1 - [ARM10_HUMAN]	58.02	1	15	16	420	343	37.5166	6.60986
P62857	40S ribosomal protein S28 OS=Homo sapiens GN=RPS28 PE=1 SV=1 - [RS28_HUMAN]	57.97	1	4	5	279	69	7.8362	10.6968
P08559	Pyruvate dehydrogenase E1 component subunit alpha, somatic form, mitochondrial OS=Homo sapiens GN=PDHA1 PE=1 SV=3 - [ODPA_HUMAN]	57.95	1	26	26	755	390	43.2676	8.06006
Q9HDC9	Adipocyte plasma membrane-associated protein OS=Homo sapiens GN=APMAP PE=1 SV=2 - [APMAP_HUMAN]	57.93	1	23	23	984	416	46.4509	6.16357
Q9NZ43	Vesicle transport protein USE1 OS=Homo sapiens GN=USE1 PE=1 SV=2 - [USE1_HUMAN]	57.92	1	15	15	258	259	29.3525	9.0708
Q96C23	Aldose 1-epimerase OS=Homo sapiens GN=GALM PE=1 SV=1 - [GALM_HUMAN]	57.89	1	14	14	412	342	37.7421	6.65381
Q92597	Protein NDRG1 OS=Homo sapiens GN=NDRG1 PE=1 SV=1 - [NDRG1_HUMAN]	57.87	1	19	21	1162	394	42.8077	5.8208
A8MXV4	Nucleoside diphosphate-linked moiety X motif 19 OS=Homo sapiens GN=NUDT19 PE=1 SV=1 - [NUD19_HUMAN]	57.87	1	18	19	267	375	42.2066	7.63525
Q99459	Cell division cycle 5-like protein OS=Homo sapiens GN=CDC5L PE=1 SV=2 - [CDC5L_HUMAN]	57.86	1	40	43	896	802	92.1937	8.17725
O00148	ATP-dependent RNA helicase DDX39A OS=Homo sapiens GN=DDX39A PE=1 SV=2 - [DX39A_HUMAN]	57.85	1	12	29	862	427	49.098	5.68115
P49736	DNA replication licensing factor MCM2 OS=Homo sapiens GN=MCM2 PE=1 SV=4 - [MCM2_HUMAN]	57.85	1	45	45	1195	904	101.832	5.51611
Q9Y3B8	Oligoribonuclease, mitochondrial OS=Homo sapiens GN=REXO2 PE=1 SV=3 - [ORN_HUMAN]	57.81	1	13	13	286	237	26.8156	6.87354
Q6UX53	Methyltransferase-like protein 7B OS=Homo sapiens GN=METTL7B PE=1 SV=2 - [MET7B_HUMAN]	57.79	1	12	12	392	244	27.7563	8.38232
Q96EE3	Nucleoporin SEH1 OS=Homo sapiens GN=SEH1L PE=1 SV=3 - [SEH1_HUMAN]	57.78	1	16	16	367	360	39.6234	8.08936
Q9Y295	Developmentally-regulated GTP-binding protein 1 OS=Homo sapiens GN=DRG1 PE=1 SV=1 - [DRG1_HUMAN]	57.77	1	19	21	428	367	40.5168	8.89502
P51665	26S proteasome non-ATPase regulatory subunit 7 OS=Homo sapiens GN=PSMD7 PE=1 SV=2 - [PSMD7_HUMAN]	57.72	1	19	19	638	324	37.0025	6.771
O00571	ATP-dependent RNA helicase DDX3X OS=Homo sapiens GN=DDX3X PE=1 SV=3 - [DDX3X_HUMAN]	57.7	1	37	42	1400	662	73.198	7.18115
Q9BPW9	Dehydrogenase/reductase SDR family member 9 OS=Homo sapiens GN=DHRS9 PE=1 SV=1 - [DHRS9_HUMAN]	57.68	1	23	23	788	319	35.2046	8.60205
P62745	Rho-related GTP-binding protein RhoB OS=Homo sapiens GN=RHOB PE=1 SV=1 - [RHOB_HUMAN]	57.65	1	6	10	321	196	22.1091	5.23682
P51153	Ras-related protein Rab-13 OS=Homo sapiens GN=RAB13 PE=1 SV=1 - [RAB13_HUMAN]	57.64	2	7	13	523	203	22.7597	9.18799
Q9UHG3	Prenylcysteine oxidase 1 OS=Homo sapiens GN=PCYOX1 PE=1 SV=3 - [PCYOX_HUMAN]	57.62	1	26	26	1105	505	56.6037	6.17627
P62263	40S ribosomal protein S14 OS=Homo sapiens GN=RPS14 PE=1 SV=3 - [RS14_HUMAN]	57.62	1	16	17	541	151	16.2625	10.0522
P19623	Spermidine synthase OS=Homo sapiens GN=SRM PE=1 SV=1 - [SPEE_HUMAN]	57.62	1	13	13	228	302	33.8027	5.49072
Q9UQE7	Structural maintenance of chromosomes protein 3 OS=Homo sapiens GN=SMC3 PE=1 SV=2 - [SMC3_HUMAN]	57.6	3	81	83	1677	1217	141.454	7.18115
P46108	Adapter molecule crk OS=Homo sapiens GN=CRK PE=1 SV=2 - [CRK_HUMAN]	57.57	1	15	17	404	304	33.81	5.5542
Q96CM8	Acyl-CoA synthetase family member 2, mitochondrial OS=Homo sapiens GN=ACSF2 PE=1 SV=2 - [ACSF2_HUMAN]	57.56	1	30	30	738	615	68.0808	7.54736
P14866	Heterogeneous nuclear ribonucleoprotein L OS=Homo sapiens GN=HNRNPL PE=1 SV=2 - [HNRPL_HUMAN]	57.56	1	32	34	1675	589	64.0924	8.22119
Q9Y6M9	NADH dehydrogenase [ubiquinone] 1 beta subcomplex subunit 9 OS=Homo sapiens GN=NDUFB9 PE=1 SV=3 - [NDUB9_HUMAN]	57.54	1	11	11	180	179	21.8168	8.38232
P16401	Histone H1.5 OS=Homo sapiens GN=HIST1H1B PE=1 SV=3 - [H15_HUMAN]	57.52	1	17	29	1867	226	22.5665	10.9165
Q16540	39S ribosomal protein L23, mitochondrial OS=Homo sapiens GN=MRPL23 PE=1 SV=1 - [RM23_HUMAN]	57.52	1	11	11	158	153	17.7701	9.68604
Q8WU90	Zinc finger CCCH domain-containing protein 15 OS=Homo sapiens GN=ZC3H15 PE=1 SV=1 - [ZC3HF_HUMAN]	57.51	1	24	25	451	426	48.5726	5.31299
P16455	Methylated-DNA--protein-cysteine methyltransferase OS=Homo sapiens GN=MGMT PE=1 SV=1 - [MGMT_HUMAN]	57.49	2	10	12	164	207	21.6322	8.104
Q86Y79	Probable peptidyl-tRNA hydrolase OS=Homo sapiens GN=PTRH1 PE=1 SV=1 - [PTH_HUMAN]	57.48	1	7	7	93	214	22.9221	10.5649
P40121	Macrophage-capping protein OS=Homo sapiens GN=CAPG PE=1 SV=2 - [CAPG_HUMAN]	57.47	1	21	21	905	348	38.4745	6.18896
Q9NR30	Nucleolar RNA helicase 2 OS=Homo sapiens GN=DDX21 PE=1 SV=5 - [DDX21_HUMAN]	57.47	2	45	51	1260	783	87.2904	9.27588
Q9GZL7	Ribosome biogenesis protein WDR12 OS=Homo sapiens GN=WDR12 PE=1 SV=2 - [WDR12_HUMAN]	57.45	1	20	20	294	423	47.6777	5.89697
Q8IVS2	Malonyl-CoA-acyl carrier protein transacylase, mitochondrial OS=Homo sapiens GN=MCAT PE=1 SV=2 - [FABD_HUMAN]	57.44	2	19	19	365	390	42.9341	8.71924
Q96QK1	Vacuolar protein sorting-associated protein 35 OS=Homo sapiens GN=VPS35 PE=1 SV=2 - [VPS35_HUMAN]	57.41	1	41	45	1415	796	91.6489	5.49072
Q6P2Q9	Pre-mRNA-processing-splicing factor 8 OS=Homo sapiens GN=PRPF8 PE=1 SV=2 - [PRP8_HUMAN]	57.39	6	127	128	3069	2335	273.427	8.83643
Q02543	60S ribosomal protein L18a OS=Homo sapiens GN=RPL18A PE=1 SV=2 - [RL18A_HUMAN]	57.39	1	15	15	619	176	20.7489	10.7114
Q96CN7	Isochorismatase domain-containing protein 1 OS=Homo sapiens GN=ISOC1 PE=1 SV=3 - [ISOC1_HUMAN]	57.38	1	12	13	338	298	32.2161	7.38623
Q9Y606	tRNA pseudouridine synthase A, mitochondrial OS=Homo sapiens GN=PUS1 PE=1 SV=3 - [TRUA_HUMAN]	57.38	1	26	26	423	427	47.4399	8.41162
O14908	PDZ domain-containing protein GIPC1 OS=Homo sapiens GN=GIPC1 PE=1 SV=2 - [GIPC1_HUMAN]	57.36	2	15	15	305	333	36.0267	6.27783
Q15654	Thyroid receptor-interacting protein 6 OS=Homo sapiens GN=TRIP6 PE=1 SV=3 - [TRIP6_HUMAN]	57.35	1	17	18	303	476	50.2555	7.37158
O76003	Glutaredoxin-3 OS=Homo sapiens GN=GLRX3 PE=1 SV=2 - [GLRX3_HUMAN]	57.31	1	21	21	571	335	37.4082	5.38916
Q1KMD3	Heterogeneous nuclear ribonucleoprotein U-like protein 2 OS=Homo sapiens GN=HNRNPUL2 PE=1 SV=1 - [HNRL2_HUMAN]	57.3	2	55	57	1878	747	85.0522	4.90674
Q9BYD1	39S ribosomal protein L13, mitochondrial OS=Homo sapiens GN=MRPL13 PE=1 SV=1 - [RM13_HUMAN]	57.3	1	11	11	258	178	20.6787	9.15869
Q9NYU2	UDP-glucose:glycoprotein glucosyltransferase 1 OS=Homo sapiens GN=UGGT1 PE=1 SV=3 - [UGGG1_HUMAN]	57.3	2	81	85	2209	1555	177.078	5.63037
P04439	HLA class I histocompatibility antigen, A-3 alpha chain OS=Homo sapiens GN=HLA-A PE=1 SV=2 - [1A03_HUMAN]	57.26	2	8	24	823	365	40.8152	5.99854
O76094	Signal recognition particle subunit SRP72 OS=Homo sapiens GN=SRP72 PE=1 SV=3 - [SRP72_HUMAN]	57.23	1	34	35	948	671	74.56	9.26123
Q86UE4	Protein LYRIC OS=Homo sapiens GN=MTDH PE=1 SV=2 - [LYRIC_HUMAN]	57.22	1	33	34	967	582	63.7988	9.31982
P22307	Non-specific lipid-transfer protein OS=Homo sapiens GN=SCP2 PE=1 SV=2 - [NLTP_HUMAN]	57.22	1	34	34	1072	547	58.9556	6.88818
P49589	Cysteine--tRNA ligase, cytoplasmic OS=Homo sapiens GN=CARS PE=1 SV=3 - [SYCC_HUMAN]	57.22	1	39	40	945	748	85.4192	6.75635
Q14103	Heterogeneous nuclear ribonucleoprotein D0 OS=Homo sapiens GN=HNRNPD PE=1 SV=1 - [HNRPD_HUMAN]	57.18	1	33	37	2063	355	38.4103	7.81104
Q12824	SWI/SNF-related matrix-associated actin-dependent regulator of chromatin subfamily B member 1 OS=Homo sapiens GN=SMARCB1 PE=1 SV=2 - [SNF5_HUMAN]	57.14	1	16	16	381	385	44.1132	6.22705
Q7L014	Probable ATP-dependent RNA helicase DDX46 OS=Homo sapiens GN=DDX46 PE=1 SV=2 - [DDX46_HUMAN]	57.13	1	62	64	1429	1031	117.29	9.29053
Q96RS6	NudC domain-containing protein 1 OS=Homo sapiens GN=NUDCD1 PE=1 SV=2 - [NUDC1_HUMAN]	57.12	1	29	29	450	583	66.7133	5.10986
Q9UKU7	Isobutyryl-CoA dehydrogenase, mitochondrial OS=Homo sapiens GN=ACAD8 PE=1 SV=1 - [ACAD8_HUMAN]	57.11	1	23	23	499	415	45.0405	7.85498
Q9Y262	Eukaryotic translation initiation factor 3 subunit L OS=Homo sapiens GN=EIF3L PE=1 SV=1 - [EIF3L_HUMAN]	57.09	1	30	30	826	564	66.6844	6.34131
Q96IZ0	PRKC apoptosis WT1 regulator protein OS=Homo sapiens GN=PAWR PE=1 SV=1 - [PAWR_HUMAN]	57.06	1	15	16	296	340	36.5454	5.41455
O96008	Mitochondrial import receptor subunit TOM40 homolog OS=Homo sapiens GN=TOMM40 PE=1 SV=1 - [TOM40_HUMAN]	57.06	1	16	16	585	361	37.8691	7.25439
O00743	Serine/threonine-protein phosphatase 6 catalytic subunit OS=Homo sapiens GN=PPP6C PE=1 SV=1 - [PPP6_HUMAN]	57.05	1	16	17	263	305	35.1215	5.69385
O60216	Double-strand-break repair protein rad21 homolog OS=Homo sapiens GN=RAD21 PE=1 SV=2 - [RAD21_HUMAN]	57.05	1	29	30	639	631	71.6447	4.65283
Q12788	Transducin beta-like protein 3 OS=Homo sapiens GN=TBL3 PE=1 SV=2 - [TBL3_HUMAN]	57.05	1	36	37	819	808	88.9785	6.90283
Q4G0J3	La-related protein 7 OS=Homo sapiens GN=LARP7 PE=1 SV=1 - [LARP7_HUMAN]	57.04	1	34	35	594	582	66.8574	9.5542
P24539	ATP synthase F(0) complex subunit B1, mitochondrial OS=Homo sapiens GN=ATP5F1 PE=1 SV=2 - [AT5F1_HUMAN]	57.03	1	14	14	591	256	28.8903	9.36377
Q9Y2R9	28S ribosomal protein S7, mitochondrial OS=Homo sapiens GN=MRPS7 PE=1 SV=2 - [RT07_HUMAN]	57.02	1	15	17	338	242	28.116	9.99365
P18031	Tyrosine-protein phosphatase non-receptor type 1 OS=Homo sapiens GN=PTPN1 PE=1 SV=1 - [PTN1_HUMAN]	57.01	1	22	22	476	435	49.9348	6.26514
P46063	ATP-dependent DNA helicase Q1 OS=Homo sapiens GN=RECQL PE=1 SV=3 - [RECQ1_HUMAN]	57.01	1	33	35	804	649	73.41	7.88428
O15264	Mitogen-activated protein kinase 13 OS=Homo sapiens GN=MAPK13 PE=1 SV=1 - [MK13_HUMAN]	56.99	5	17	19	481	365	42.0627	8.38232
Q02218	2-oxoglutarate dehydrogenase, mitochondrial OS=Homo sapiens GN=OGDH PE=1 SV=3 - [ODO1_HUMAN]	56.99	2	56	58	1355	1023	115.861	6.85889
Q13228	Selenium-binding protein 1 OS=Homo sapiens GN=SELENBP1 PE=1 SV=2 - [SBP1_HUMAN]	56.99	1	21	21	365	472	52.3576	6.3667
Q9UNS2	COP9 signalosome complex subunit 3 OS=Homo sapiens GN=COPS3 PE=1 SV=3 - [CSN3_HUMAN]	56.97	2	21	22	305	423	47.842	6.65381
O43776	Asparagine--tRNA ligase, cytoplasmic OS=Homo sapiens GN=NARS PE=1 SV=1 - [SYNC_HUMAN]	56.93	1	33	33	1100	548	62.9025	6.25244
P60891	Ribose-phosphate pyrophosphokinase 1 OS=Homo sapiens GN=PRPS1 PE=1 SV=2 - [PRPS1_HUMAN]	56.92	1	7	19	445	318	34.8119	6.97607
P11908	Ribose-phosphate pyrophosphokinase 2 OS=Homo sapiens GN=PRPS2 PE=1 SV=2 - [PRPS2_HUMAN]	56.92	1	7	19	408	318	34.747	6.60986
Q12874	Splicing factor 3A subunit 3 OS=Homo sapiens GN=SF3A3 PE=1 SV=1 - [SF3A3_HUMAN]	56.89	1	30	30	739	501	58.8123	5.37646
Q13884	Beta-1-syntrophin OS=Homo sapiens GN=SNTB1 PE=1 SV=3 - [SNTB1_HUMAN]	56.88	1	28	30	582	538	58.0251	8.63135
O60832	H/ACA ribonucleoprotein complex subunit 4 OS=Homo sapiens GN=DKC1 PE=1 SV=3 - [DKC1_HUMAN]	56.81	1	35	36	1084	514	57.6378	9.42236
Q9UNP9	Peptidyl-prolyl cis-trans isomerase E OS=Homo sapiens GN=PPIE PE=1 SV=1 - [PPIE_HUMAN]	56.81	1	11	15	209	301	33.4096	5.60498
Q9BQG0	Myb-binding protein 1A OS=Homo sapiens GN=MYBBP1A PE=1 SV=2 - [MBB1A_HUMAN]	56.78	3	68	69	1910	1328	148.762	9.27588
Q06124	Tyrosine-protein phosphatase non-receptor type 11 OS=Homo sapiens GN=PTPN11 PE=1 SV=2 - [PTN11_HUMAN]	56.78	1	32	35	508	597	68.3933	7.29834
O00487	26S proteasome non-ATPase regulatory subunit 14 OS=Homo sapiens GN=PSMD14 PE=1 SV=1 - [PSDE_HUMAN]	56.77	1	16	16	520	310	34.5546	6.52197
Q8WUY1	Protein THEM6 OS=Homo sapiens GN=THEM6 PE=1 SV=2 - [THEM6_HUMAN]	56.73	1	12	12	226	208	23.8499	9.5542
O14810	Complexin-1 OS=Homo sapiens GN=CPLX1 PE=1 SV=1 - [CPLX1_HUMAN]	56.72	1	5	5	57	134	15.0205	4.97021
O00471	Exocyst complex component 5 OS=Homo sapiens GN=EXOC5 PE=1 SV=1 - [EXOC5_HUMAN]	56.64	1	38	39	720	708	81.8008	6.7124
Q9NZL4	Hsp70-binding protein 1 OS=Homo sapiens GN=HSPBP1 PE=1 SV=1 - [HPBP1_HUMAN]	56.63	1	16	16	208	362	39.4485	5.21143
Q13740	CD166 antigen OS=Homo sapiens GN=ALCAM PE=1 SV=2 - [CD166_HUMAN]	56.6	1	45	45	1737	583	65.0611	6.25244
Q9BW72	HIG1 domain family member 2A, mitochondrial OS=Homo sapiens GN=HIGD2A PE=1 SV=1 - [HIG2A_HUMAN]	56.6	1	3	3	5	106	11.5211	10.1987
P53634	Dipeptidyl peptidase 1 OS=Homo sapiens GN=CTSC PE=1 SV=2 - [CATC_HUMAN]	56.59	1	33	33	985	463	51.8203	6.99072
Q9UNF0	Protein kinase C and casein kinase substrate in neurons protein 2 OS=Homo sapiens GN=PACSIN2 PE=1 SV=2 - [PACN2_HUMAN]	56.58	1	32	32	849	486	55.7039	5.19873
P41091	Eukaryotic translation initiation factor 2 subunit 3 OS=Homo sapiens GN=EIF2S3 PE=1 SV=3 - [IF2G_HUMAN]	56.57	1	25	25	810	472	51.0772	8.39697
Q16762	Thiosulfate sulfurtransferase OS=Homo sapiens GN=TST PE=1 SV=4 - [THTR_HUMAN]	56.57	1	15	17	415	297	33.4078	7.25439
Q08945	FACT complex subunit SSRP1 OS=Homo sapiens GN=SSRP1 PE=1 SV=1 - [SSRP1_HUMAN]	56.56	1	43	45	1213	709	81.0244	6.87354
P50897	Palmitoyl-protein thioesterase 1 OS=Homo sapiens GN=PPT1 PE=1 SV=1 - [PPT1_HUMAN]	56.54	1	19	19	613	306	34.1713	6.52197
Q9H7B2	Ribosome production factor 2 homolog OS=Homo sapiens GN=RPF2 PE=1 SV=2 - [RPF2_HUMAN]	56.54	1	18	21	473	306	35.5602	9.99365
P68400	Casein kinase II subunit alpha OS=Homo sapiens GN=CSNK2A1 PE=1 SV=1 - [CSK21_HUMAN]	56.52	1	18	20	382	391	45.1148	7.73779
Q15382	GTP-binding protein Rheb OS=Homo sapiens GN=RHEB PE=1 SV=1 - [RHEB_HUMAN]	56.52	1	11	12	285	184	20.4845	5.92236
P62854	40S ribosomal protein S26 OS=Homo sapiens GN=RPS26 PE=1 SV=3 - [RS26_HUMAN]	56.52	1	6	6	439	115	13.0071	11.0044
O15173	Membrane-associated progesterone receptor component 2 OS=Homo sapiens GN=PGRMC2 PE=1 SV=1 - [PGRC2_HUMAN]	56.5	1	14	16	463	223	23.8037	4.88135
Q08752	Peptidyl-prolyl cis-trans isomerase D OS=Homo sapiens GN=PPID PE=1 SV=3 - [PPID_HUMAN]	56.49	1	19	21	413	370	40.7379	7.21045
P62826	GTP-binding nuclear protein Ran OS=Homo sapiens GN=RAN PE=1 SV=3 - [RAN_HUMAN]	56.48	1	30	31	1366	216	24.4076	7.48877
Q6IBS0	Twinfilin-2 OS=Homo sapiens GN=TWF2 PE=1 SV=2 - [TWF2_HUMAN]	56.45	2	19	20	497	349	39.5233	6.84424
P55265	Double-stranded RNA-specific adenosine deaminase OS=Homo sapiens GN=ADAR PE=1 SV=4 - [DSRAD_HUMAN]	56.44	1	61	61	1529	1226	135.981	8.646
Q9H3P7	Golgi resident protein GCP60 OS=Homo sapiens GN=ACBD3 PE=1 SV=4 - [GCP60_HUMAN]	56.44	1	23	23	411	528	60.556	5.05908
Q9BS26	Endoplasmic reticulum resident protein 44 OS=Homo sapiens GN=ERP44 PE=1 SV=1 - [ERP44_HUMAN]	56.4	1	22	24	551	406	46.9414	5.26221
O96011	Peroxisomal membrane protein 11B OS=Homo sapiens GN=PEX11B PE=1 SV=1 - [PX11B_HUMAN]	56.37	1	12	12	315	259	28.4132	9.84717
Q96DB5	Regulator of microtubule dynamics protein 1 OS=Homo sapiens GN=RMDN1 PE=1 SV=1 - [RMD1_HUMAN]	56.37	2	15	19	429	314	35.7854	8.49951
P51809	Vesicle-associated membrane protein 7 OS=Homo sapiens GN=VAMP7 PE=1 SV=3 - [VAMP7_HUMAN]	56.36	1	12	12	158	220	24.919	8.60205
O60684	Importin subunit alpha-7 OS=Homo sapiens GN=KPNA6 PE=1 SV=1 - [IMA7_HUMAN]	56.34	1	18	28	679	536	59.9915	4.98291
P55212	Caspase-6 OS=Homo sapiens GN=CASP6 PE=1 SV=2 - [CASP6_HUMAN]	56.31	3	18	19	311	293	33.2885	6.93213
P15170	Eukaryotic peptide chain release factor GTP-binding subunit ERF3A OS=Homo sapiens GN=GSPT1 PE=1 SV=1 - [ERF3A_HUMAN]	56.31	1	14	29	859	499	55.7203	5.61768
Q99447	Ethanolamine-phosphate cytidylyltransferase OS=Homo sapiens GN=PCYT2 PE=1 SV=1 - [PCY2_HUMAN]	56.3	1	21	21	368	389	43.8079	6.91748
Q9UFW8	CGG triplet repeat-binding protein 1 OS=Homo sapiens GN=CGGBP1 PE=1 SV=2 - [CGBP1_HUMAN]	56.29	1	8	8	119	167	18.8086	8.95361
P19367	Hexokinase-1 OS=Homo sapiens GN=HK1 PE=1 SV=3 - [HXK1_HUMAN]	56.27	1	48	59	2212	917	102.42	6.80029
Q9UNF1	Melanoma-associated antigen D2 OS=Homo sapiens GN=MAGED2 PE=1 SV=2 - [MAGD2_HUMAN]	56.27	1	26	28	575	606	64.9144	9.31982
P47897	Glutamine--tRNA ligase OS=Homo sapiens GN=QARS PE=1 SV=1 - [SYQ_HUMAN]	56.26	1	38	40	913	775	87.7429	7.15186
P62312	U6 snRNA-associated Sm-like protein LSm6 OS=Homo sapiens GN=LSM6 PE=1 SV=1 - [LSM6_HUMAN]	56.25	1	6	6	110	80	9.12177	9.5835
O75131	Copine-3 OS=Homo sapiens GN=CPNE3 PE=1 SV=1 - [CPNE3_HUMAN]	56.24	1	28	29	835	537	60.0921	5.84619
P41240	Tyrosine-protein kinase CSK OS=Homo sapiens GN=CSK PE=1 SV=1 - [CSK_HUMAN]	56.22	1	21	22	325	450	50.6717	7.06396
Q5T440	Putative transferase CAF17, mitochondrial OS=Homo sapiens GN=IBA57 PE=1 SV=1 - [CAF17_HUMAN]	56.18	1	14	14	245	356	38.1311	9.83252
O95716	Ras-related protein Rab-3D OS=Homo sapiens GN=RAB3D PE=1 SV=1 - [RAB3D_HUMAN]	56.16	1	5	13	624	219	24.2518	4.93213
Q9Y5B9	FACT complex subunit SPT16 OS=Homo sapiens GN=SUPT16H PE=1 SV=1 - [SP16H_HUMAN]	56.16	2	70	72	2107	1047	119.838	5.65576
Q8IUE6	Histone H2A type 2-B OS=Homo sapiens GN=HIST2H2AB PE=1 SV=3 - [H2A2B_HUMAN]	56.15	1	3	23	1814	130	13.9868	10.8872
Q13501	Sequestosome-1 OS=Homo sapiens GN=SQSTM1 PE=1 SV=1 - [SQSTM_HUMAN]	56.14	1	18	18	288	440	47.6569	5.22412
Q9BUL8	Programmed cell death protein 10 OS=Homo sapiens GN=PDCD10 PE=1 SV=1 - [PDC10_HUMAN]	56.13	1	11	11	258	212	24.6858	8.19189
O60256	Phosphoribosyl pyrophosphate synthase-associated protein 2 OS=Homo sapiens GN=PRPSAP2 PE=1 SV=1 - [KPRB_HUMAN]	56.1	1	16	19	440	369	40.8994	7.44482
Q9Y4W6	AFG3-like protein 2 OS=Homo sapiens GN=AFG3L2 PE=1 SV=2 - [AFG32_HUMAN]	56.09	1	43	47	1048	797	88.5282	8.66064
P63092	Guanine nucleotide-binding protein G(s) subunit alpha isoforms short OS=Homo sapiens GN=GNAS PE=1 SV=1 - [GNAS2_HUMAN]	56.09	1	11	24	719	394	45.6359	5.8208
Q99747	Gamma-soluble NSF attachment protein OS=Homo sapiens GN=NAPG PE=1 SV=1 - [SNAG_HUMAN]	56.09	1	17	17	327	312	34.7243	5.41455
O75351	Vacuolar protein sorting-associated protein 4B OS=Homo sapiens GN=VPS4B PE=1 SV=2 - [VPS4B_HUMAN]	56.08	1	21	26	494	444	49.2715	7.2251
Q52LJ0	Protein FAM98B OS=Homo sapiens GN=FAM98B PE=1 SV=1 - [FA98B_HUMAN]	56.06	1	14	18	542	330	37.167	6.29053
Q0JRZ9	F-BAR domain only protein 2 OS=Homo sapiens GN=FCHO2 PE=1 SV=2 - [FCHO2_HUMAN]	56.05	1	36	38	762	810	88.869	6.85889
P83731	60S ribosomal protein L24 OS=Homo sapiens GN=RPL24 PE=1 SV=1 - [RL24_HUMAN]	56.05	1	17	17	676	157	17.7679	11.2534
Q9H0S4	Probable ATP-dependent RNA helicase DDX47 OS=Homo sapiens GN=DDX47 PE=1 SV=1 - [DDX47_HUMAN]	56.04	1	21	22	554	455	50.6147	9.1001
Q9P032	NADH dehydrogenase [ubiquinone] 1 alpha subcomplex assembly factor 4 OS=Homo sapiens GN=NDUFAF4 PE=1 SV=1 - [NDUF4_HUMAN]	56	2	10	11	184	175	20.2538	8.82178
P26368	Splicing factor U2AF 65 kDa subunit OS=Homo sapiens GN=U2AF2 PE=1 SV=4 - [U2AF2_HUMAN]	56	3	28	29	722	475	53.4672	9.08545
O43488	Aflatoxin B1 aldehyde reductase member 2 OS=Homo sapiens GN=AKR7A2 PE=1 SV=3 - [ARK72_HUMAN]	55.99	1	11	17	534	359	39.5637	7.1665
Q14696	LDLR chaperone MESD OS=Homo sapiens GN=MESDC2 PE=1 SV=2 - [MESD_HUMAN]	55.98	1	16	17	548	234	26.0603	7.78174
O95747	Serine/threonine-protein kinase OSR1 OS=Homo sapiens GN=OXSR1 PE=1 SV=1 - [OXSR1_HUMAN]	55.98	1	19	28	558	527	57.9861	6.43018
P51812	Ribosomal protein S6 kinase alpha-3 OS=Homo sapiens GN=RPS6KA3 PE=1 SV=1 - [KS6A3_HUMAN]	55.95	2	24	40	794	740	83.6829	6.88818
Q9UMS4	Pre-mRNA-processing factor 19 OS=Homo sapiens GN=PRPF19 PE=1 SV=1 - [PRP19_HUMAN]	55.95	1	23	23	655	504	55.1463	6.60986
Q6P1J9	Parafibromin OS=Homo sapiens GN=CDC73 PE=1 SV=1 - [CDC73_HUMAN]	55.93	1	28	30	504	531	60.5391	9.61279
Q9Y5K5	Ubiquitin carboxyl-terminal hydrolase isozyme L5 OS=Homo sapiens GN=UCHL5 PE=1 SV=3 - [UCHL5_HUMAN]	55.93	2	15	16	294	329	37.583	5.32568
O14880	Microsomal glutathione S-transferase 3 OS=Homo sapiens GN=MGST3 PE=1 SV=1 - [MGST3_HUMAN]	55.92	1	7	7	264	152	16.5056	9.37842
Q9Y2Z0	Protein SGT1 homolog OS=Homo sapiens GN=SUGT1 PE=1 SV=3 - [SGT1_HUMAN]	55.89	1	17	17	367	365	40.9985	5.16064
Q6I9Y2	THO complex subunit 7 homolog OS=Homo sapiens GN=THOC7 PE=1 SV=3 - [THOC7_HUMAN]	55.88	1	11	12	115	204	23.728	5.66846
Q96CW1	AP-2 complex subunit mu OS=Homo sapiens GN=AP2M1 PE=1 SV=2 - [AP2M1_HUMAN]	55.86	1	24	24	515	435	49.623	9.53955
P05166	Propionyl-CoA carboxylase beta chain, mitochondrial OS=Homo sapiens GN=PCCB PE=1 SV=3 - [PCCB_HUMAN]	55.84	1	23	23	577	539	58.1788	7.63525
P05362	Intercellular adhesion molecule 1 OS=Homo sapiens GN=ICAM1 PE=1 SV=2 - [ICAM1_HUMAN]	55.83	1	27	28	1023	532	57.789	7.98682
P41208	Centrin-2 OS=Homo sapiens GN=CETN2 PE=1 SV=1 - [CETN2_HUMAN]	55.81	1	7	8	99	172	19.7259	4.99561
A4D1E9	GTP-binding protein 10 OS=Homo sapiens GN=GTPBP10 PE=1 SV=1 - [GTPBA_HUMAN]	55.81	1	20	20	430	387	42.9056	9.02686
Q9BWJ5	Splicing factor 3B subunit 5 OS=Homo sapiens GN=SF3B5 PE=1 SV=1 - [SF3B5_HUMAN]	55.81	1	4	4	131	86	10.1288	6.354
P37837	Transaldolase OS=Homo sapiens GN=TALDO1 PE=1 SV=2 - [TALDO_HUMAN]	55.79	1	24	24	1212	337	37.5165	6.81494
P14649	Myosin light chain 6B OS=Homo sapiens GN=MYL6B PE=1 SV=1 - [MYL6B_HUMAN]	55.77	1	9	11	512	208	22.7497	5.73193
Q15020	Squamous cell carcinoma antigen recognized by T-cells 3 OS=Homo sapiens GN=SART3 PE=1 SV=1 - [SART3_HUMAN]	55.76	2	50	52	1048	963	109.865	5.56689
Q15459	Splicing factor 3A subunit 1 OS=Homo sapiens GN=SF3A1 PE=1 SV=1 - [SF3A1_HUMAN]	55.74	4	40	42	1341	793	88.8305	5.22412
Q9H936	Mitochondrial glutamate carrier 1 OS=Homo sapiens GN=SLC25A22 PE=1 SV=1 - [GHC1_HUMAN]	55.73	1	16	16	274	323	34.4483	9.29053
Q9BTT6	Leucine-rich repeat-containing protein 1 OS=Homo sapiens GN=LRRC1 PE=1 SV=1 - [LRRC1_HUMAN]	55.73	1	17	19	395	524	59.2049	5.021
P23246	Splicing factor, proline- and glutamine-rich OS=Homo sapiens GN=SFPQ PE=1 SV=2 - [SFPQ_HUMAN]	55.73	2	46	50	2080	707	76.1016	9.43701
Q9H9P8	L-2-hydroxyglutarate dehydrogenase, mitochondrial OS=Homo sapiens GN=L2HGDH PE=1 SV=3 - [L2HDH_HUMAN]	55.72	1	19	19	440	463	50.2839	8.14795
O00567	Nucleolar protein 56 OS=Homo sapiens GN=NOP56 PE=1 SV=4 - [NOP56_HUMAN]	55.72	1	33	33	921	594	66.0087	9.18799
Q9BSJ8	Extended synaptotagmin-1 OS=Homo sapiens GN=ESYT1 PE=1 SV=1 - [ESYT1_HUMAN]	55.71	3	50	51	1506	1104	122.78	5.8335
Q8NC51	Plasminogen activator inhibitor 1 RNA-binding protein OS=Homo sapiens GN=SERBP1 PE=1 SV=2 - [PAIRB_HUMAN]	55.64	1	32	33	1292	408	44.9385	8.646
P60983	Glia maturation factor beta OS=Homo sapiens GN=GMFB PE=1 SV=2 - [GMFB_HUMAN]	55.63	1	8	8	201	142	16.7025	5.2876
Q9BYD3	39S ribosomal protein L4, mitochondrial OS=Homo sapiens GN=MRPL4 PE=1 SV=1 - [RM04_HUMAN]	55.63	1	14	15	329	311	34.8973	9.71533
P05023	Sodium/potassium-transporting ATPase subunit alpha-1 OS=Homo sapiens GN=ATP1A1 PE=1 SV=1 - [AT1A1_HUMAN]	55.62	1	42	69	3187	1023	112.824	5.49072
Q15050	Ribosome biogenesis regulatory protein homolog OS=Homo sapiens GN=RRS1 PE=1 SV=2 - [RRS1_HUMAN]	55.62	1	23	26	644	365	41.1682	10.6968
Q9H0R4	Haloacid dehalogenase-like hydrolase domain-containing protein 2 OS=Homo sapiens GN=HDHD2 PE=1 SV=1 - [HDHD2_HUMAN]	55.6	1	9	10	153	259	28.5179	6.23975
Q9Y2X3	Nucleolar protein 58 OS=Homo sapiens GN=NOP58 PE=1 SV=1 - [NOP58_HUMAN]	55.58	1	29	30	1032	529	59.5405	8.92432
Q9Y446	Plakophilin-3 OS=Homo sapiens GN=PKP3 PE=1 SV=1 - [PKP3_HUMAN]	55.58	1	43	44	1003	797	87.029	9.31982
O00483	Cytochrome c oxidase subunit NDUFA4 OS=Homo sapiens GN=NDUFA4 PE=1 SV=1 - [NDUA4_HUMAN]	55.56	1	5	5	335	81	9.36391	9.37842
Q9HAN9	Nicotinamide/nicotinic acid mononucleotide adenylyltransferase 1 OS=Homo sapiens GN=NMNAT1 PE=1 SV=1 - [NMNA1_HUMAN]	55.56	2	14	14	251	279	31.9126	8.86572
Q92769	Histone deacetylase 2 OS=Homo sapiens GN=HDAC2 PE=1 SV=2 - [HDAC2_HUMAN]	55.53	2	16	23	427	488	55.3288	5.90967
P50402	Emerin OS=Homo sapiens GN=EMD PE=1 SV=1 - [EMD_HUMAN]	55.51	1	14	14	370	254	28.9759	5.50342
O75431	Metaxin-2 OS=Homo sapiens GN=MTX2 PE=1 SV=1 - [MTX2_HUMAN]	55.51	1	15	15	367	263	29.7441	6.29053
O75663	TIP41-like protein OS=Homo sapiens GN=TIPRL PE=1 SV=2 - [TIPRL_HUMAN]	55.51	1	14	14	284	272	31.4237	5.90967
Q02750	Dual specificity mitogen-activated protein kinase kinase 1 OS=Homo sapiens GN=MAP2K1 PE=1 SV=2 - [MP2K1_HUMAN]	55.47	1	10	18	475	393	43.4113	6.62451
Q16666	Gamma-interferon-inducible protein 16 OS=Homo sapiens GN=IFI16 PE=1 SV=3 - [IF16_HUMAN]	55.41	2	43	47	1555	785	88.1994	9.27588
Q9NX58	Cell growth-regulating nucleolar protein OS=Homo sapiens GN=LYAR PE=1 SV=2 - [LYAR_HUMAN]	55.41	1	24	25	575	379	43.5879	9.53955
Q93077	Histone H2A type 1-C OS=Homo sapiens GN=HIST1H2AC PE=1 SV=3 - [H2A1C_HUMAN]	55.38	1	2	27	3652	130	14.0969	11.0483
P36542	ATP synthase subunit gamma, mitochondrial OS=Homo sapiens GN=ATP5C1 PE=1 SV=1 - [ATPG_HUMAN]	55.37	1	17	17	855	298	32.9753	9.21729
Q9P0S9	Transmembrane protein 14C OS=Homo sapiens GN=TMEM14C PE=1 SV=1 - [TM14C_HUMAN]	55.36	1	4	4	214	112	11.557	9.87646
P19338	Nucleolin OS=Homo sapiens GN=NCL PE=1 SV=3 - [NUCL_HUMAN]	55.35	1	86	87	4102	710	76.5684	4.70361
Q14197	Peptidyl-tRNA hydrolase ICT1, mitochondrial OS=Homo sapiens GN=ICT1 PE=1 SV=1 - [ICT1_HUMAN]	55.34	2	13	13	211	206	23.6154	10.0669
O75427	Leucine-rich repeat and calponin homology domain-containing protein 4 OS=Homo sapiens GN=LRCH4 PE=1 SV=2 - [LRCH4_HUMAN]	55.34	1	26	27	294	683	73.405	8.22119
P05067	Amyloid beta A4 protein OS=Homo sapiens GN=APP PE=1 SV=3 - [A4_HUMAN]	55.32	1	36	37	762	770	86.8881	4.81787
O75223	Gamma-glutamylcyclotransferase OS=Homo sapiens GN=GGCT PE=1 SV=1 - [GGCT_HUMAN]	55.32	1	9	9	227	188	20.9943	5.13525
P25788	Proteasome subunit alpha type-3 OS=Homo sapiens GN=PSMA3 PE=1 SV=2 - [PSA3_HUMAN]	55.29	1	18	18	571	255	28.4151	5.32568
P42285	Superkiller viralicidic activity 2-like 2 OS=Homo sapiens GN=SKIV2L2 PE=1 SV=3 - [SK2L2_HUMAN]	55.28	1	55	58	1211	1042	117.729	6.52197
O75569	Interferon-inducible double-stranded RNA-dependent protein kinase activator A OS=Homo sapiens GN=PRKRA PE=1 SV=1 - [PRKRA_HUMAN]	55.27	1	15	15	313	313	34.3825	8.41162
Q9GZY8	Mitochondrial fission factor OS=Homo sapiens GN=MFF PE=1 SV=1 - [MFF_HUMAN]	55.26	1	12	12	124	342	38.4408	8.95361
Q9Y3D9	28S ribosomal protein S23, mitochondrial OS=Homo sapiens GN=MRPS23 PE=1 SV=2 - [RT23_HUMAN]	55.26	1	12	12	270	190	21.7573	8.89502
Q5JRX3	Presequence protease, mitochondrial OS=Homo sapiens GN=PITRM1 PE=1 SV=3 - [PREP_HUMAN]	55.26	1	49	50	1027	1037	117.338	6.91748
Q14974	Importin subunit beta-1 OS=Homo sapiens GN=KPNB1 PE=1 SV=2 - [IMB1_HUMAN]	55.25	1	48	48	2163	876	97.108	4.77979
Q13564	NEDD8-activating enzyme E1 regulatory subunit OS=Homo sapiens GN=NAE1 PE=1 SV=1 - [ULA1_HUMAN]	55.24	1	22	22	422	534	60.2086	5.40186
Q9NUJ1	Mycophenolic acid acyl-glucuronide esterase, mitochondrial OS=Homo sapiens GN=ABHD10 PE=1 SV=1 - [ABHDA_HUMAN]	55.23	1	18	18	493	306	33.9107	8.57275
Q9H845	Acyl-CoA dehydrogenase family member 9, mitochondrial OS=Homo sapiens GN=ACAD9 PE=1 SV=1 - [ACAD9_HUMAN]	55.23	2	35	36	1109	621	68.7167	7.95752
P62899	60S ribosomal protein L31 OS=Homo sapiens GN=RPL31 PE=1 SV=1 - [RL31_HUMAN]	55.2	1	13	13	719	125	14.4539	10.5356
P52789	Hexokinase-2 OS=Homo sapiens GN=HK2 PE=1 SV=2 - [HXK2_HUMAN]	55.18	1	37	48	1358	917	102.313	6.04932
Q15643	Thyroid receptor-interacting protein 11 OS=Homo sapiens GN=TRIP11 PE=1 SV=3 - [TRIPB_HUMAN]	55.18	2	99	105	1457	1979	227.447	5.26221
O43324	Eukaryotic translation elongation factor 1 epsilon-1 OS=Homo sapiens GN=EEF1E1 PE=1 SV=1 - [MCA3_HUMAN]	55.17	1	9	9	229	174	19.7983	8.54346
Q14651	Plastin-1 OS=Homo sapiens GN=PLS1 PE=1 SV=2 - [PLSI_HUMAN]	55.17	1	27	34	1148	629	70.2093	5.41455
P53803	DNA-directed RNA polymerases I, II, and III subunit RPABC4 OS=Homo sapiens GN=POLR2K PE=3 SV=1 - [RPAB4_HUMAN]	55.17	1	5	5	43	58	6.9995	9.05615
Q96IX5	Up-regulated during skeletal muscle growth protein 5 OS=Homo sapiens GN=USMG5 PE=1 SV=1 - [USMG5_HUMAN]	55.17	1	5	5	93	58	6.45337	9.75928
Q9Y2S7	Polymerase delta-interacting protein 2 OS=Homo sapiens GN=POLDIP2 PE=1 SV=1 - [PDIP2_HUMAN]	55.16	1	16	16	476	368	42.0072	8.63135
Q8N163	Cell cycle and apoptosis regulator protein 2 OS=Homo sapiens GN=CCAR2 PE=1 SV=2 - [CCAR2_HUMAN]	55.15	1	40	42	886	923	102.838	5.22412
P08174	Complement decay-accelerating factor OS=Homo sapiens GN=CD55 PE=1 SV=4 - [DAF_HUMAN]	55.12	1	21	21	676	381	41.3736	7.59131
Q99584	Protein S100-A13 OS=Homo sapiens GN=S100A13 PE=1 SV=1 - [S10AD_HUMAN]	55.1	1	8	8	335	98	11.4641	6.16357
Q14195	Dihydropyrimidinase-related protein 3 OS=Homo sapiens GN=DPYSL3 PE=1 SV=1 - [DPYL3_HUMAN]	55.09	1	18	23	509	570	61.9241	6.49365
Q92552	28S ribosomal protein S27, mitochondrial OS=Homo sapiens GN=MRPS27 PE=1 SV=3 - [RT27_HUMAN]	55.07	1	23	23	620	414	47.5814	6.17627
Q12906	Interleukin enhancer-binding factor 3 OS=Homo sapiens GN=ILF3 PE=1 SV=3 - [ILF3_HUMAN]	55.03	1	46	56	2488	894	95.2791	8.76318
Q9NWV8	BRISC and BRCA1-A complex member 1 OS=Homo sapiens GN=BABAM1 PE=1 SV=1 - [BABA1_HUMAN]	55.02	1	13	13	162	329	36.5366	4.64014
Q96EY7	Pentatricopeptide repeat domain-containing protein 3, mitochondrial OS=Homo sapiens GN=PTCD3 PE=1 SV=3 - [PTCD3_HUMAN]	55.01	2	32	33	833	689	78.4997	6.41748
Q86WA6	Valacyclovir hydrolase OS=Homo sapiens GN=BPHL PE=1 SV=1 - [BPHL_HUMAN]	54.98	1	18	18	454	291	32.522	9.14404
O75390	Citrate synthase, mitochondrial OS=Homo sapiens GN=CS PE=1 SV=2 - [CISY_HUMAN]	54.94	1	33	33	1904	466	51.6795	8.32373
Q9UBW8	COP9 signalosome complex subunit 7a OS=Homo sapiens GN=COPS7A PE=1 SV=1 - [CSN7A_HUMAN]	54.91	1	12	12	220	275	30.258	8.22119
O43665	Regulator of G-protein signaling 10 OS=Homo sapiens GN=RGS10 PE=1 SV=2 - [RGS10_HUMAN]	54.91	1	9	9	222	173	20.223	5.49072
P51572	B-cell receptor-associated protein 31 OS=Homo sapiens GN=BCAP31 PE=1 SV=3 - [BAP31_HUMAN]	54.88	1	26	26	1224	246	27.974	8.44092
Q7Z3B4	Nucleoporin p54 OS=Homo sapiens GN=NUP54 PE=1 SV=2 - [NUP54_HUMAN]	54.83	2	23	24	470	507	55.4014	7.02002
O43390	Heterogeneous nuclear ribonucleoprotein R OS=Homo sapiens GN=HNRNPR PE=1 SV=1 - [HNRPR_HUMAN]	54.82	1	31	42	2358	633	70.8993	8.1333
Q13158	FAS-associated death domain protein OS=Homo sapiens GN=FADD PE=1 SV=1 - [FADD_HUMAN]	54.81	2	7	8	94	208	23.2648	5.69385
Q9NUQ7	Ufm1-specific protease 2 OS=Homo sapiens GN=UFSP2 PE=1 SV=3 - [UFSP2_HUMAN]	54.8	1	22	22	407	469	53.2272	7.00537
Q3LXA3	Triokinase/FMN cyclase OS=Homo sapiens GN=TKFC PE=1 SV=2 - [TKFC_HUMAN]	54.78	1	22	22	642	575	58.91	7.48877
P43243	Matrin-3 OS=Homo sapiens GN=MATR3 PE=1 SV=2 - [MATR3_HUMAN]	54.78	2	57	57	2006	847	94.5648	6.25244
P35914	Hydroxymethylglutaryl-CoA lyase, mitochondrial OS=Homo sapiens GN=HMGCL PE=1 SV=2 - [HMGCL_HUMAN]	54.77	1	21	22	794	325	34.3378	8.54346
O94832	Unconventional myosin-Id OS=Homo sapiens GN=MYO1D PE=1 SV=2 - [MYO1D_HUMAN]	54.77	1	52	55	1058	1006	116.129	9.39307
Q9BUQ8	Probable ATP-dependent RNA helicase DDX23 OS=Homo sapiens GN=DDX23 PE=1 SV=3 - [DDX23_HUMAN]	54.76	1	47	48	788	820	95.5239	9.5542
P35580	Myosin-10 OS=Homo sapiens GN=MYH10 PE=1 SV=3 - [MYH10_HUMAN]	54.76	1	76	124	3714	1976	228.858	5.5415
Q9HBH5	Retinol dehydrogenase 14 OS=Homo sapiens GN=RDH14 PE=1 SV=1 - [RDH14_HUMAN]	54.76	1	16	16	281	336	36.8414	8.79248
O60568	Procollagen-lysine,2-oxoglutarate 5-dioxygenase 3 OS=Homo sapiens GN=PLOD3 PE=1 SV=1 - [PLOD3_HUMAN]	54.74	1	34	36	748	738	84.7315	6.04932
Q9UK22	F-box only protein 2 OS=Homo sapiens GN=FBXO2 PE=1 SV=2 - [FBX2_HUMAN]	54.73	1	12	12	190	296	33.3068	4.37354
Q15417	Calponin-3 OS=Homo sapiens GN=CNN3 PE=1 SV=1 - [CNN3_HUMAN]	54.71	1	13	16	397	329	36.3908	6.04932
Q13618	Cullin-3 OS=Homo sapiens GN=CUL3 PE=1 SV=2 - [CUL3_HUMAN]	54.69	1	40	42	957	768	88.8735	8.48486
O75533	Splicing factor 3B subunit 1 OS=Homo sapiens GN=SF3B1 PE=1 SV=3 - [SF3B1_HUMAN]	54.68	1	67	68	2207	1304	145.738	7.09326
Q07021	Complement component 1 Q subcomponent-binding protein, mitochondrial OS=Homo sapiens GN=C1QBP PE=1 SV=1 - [C1QBP_HUMAN]	54.61	1	16	16	1187	282	31.3426	4.84326
P25398	40S ribosomal protein S12 OS=Homo sapiens GN=RPS12 PE=1 SV=3 - [RS12_HUMAN]	54.55	1	10	10	617	132	14.5055	7.21045
Q9NVA2	Septin-11 OS=Homo sapiens GN=SEPT11 PE=1 SV=3 - [SEP11_HUMAN]	54.55	1	13	29	713	429	49.3672	6.81494
Q9P0U1	Mitochondrial import receptor subunit TOM7 homolog OS=Homo sapiens GN=TOMM7 PE=1 SV=1 - [TOM7_HUMAN]	54.55	1	3	3	80	55	6.24444	10.2866
P55010	Eukaryotic translation initiation factor 5 OS=Homo sapiens GN=EIF5 PE=1 SV=2 - [IF5_HUMAN]	54.52	1	23	24	538	431	49.1918	5.57959
Q92979	Ribosomal RNA small subunit methyltransferase NEP1 OS=Homo sapiens GN=EMG1 PE=1 SV=4 - [NEP1_HUMAN]	54.51	1	12	13	293	244	26.7032	9.17334
Q12797	Aspartyl/asparaginyl beta-hydroxylase OS=Homo sapiens GN=ASPH PE=1 SV=3 - [ASPH_HUMAN]	54.49	1	47	49	2778	758	85.8095	5.0083
O00154	Cytosolic acyl coenzyme A thioester hydrolase OS=Homo sapiens GN=ACOT7 PE=1 SV=3 - [BACH_HUMAN]	54.47	1	19	19	471	380	41.7693	8.54346
Q15369	Transcription elongation factor B polypeptide 1 OS=Homo sapiens GN=TCEB1 PE=1 SV=1 - [ELOC_HUMAN]	54.46	1	5	5	261	112	12.465	4.77979
Q9Y305	Acyl-coenzyme A thioesterase 9, mitochondrial OS=Homo sapiens GN=ACOT9 PE=1 SV=2 - [ACOT9_HUMAN]	54.44	1	25	25	812	439	49.8695	8.60205
Q12849	G-rich sequence factor 1 OS=Homo sapiens GN=GRSF1 PE=1 SV=3 - [GRSF1_HUMAN]	54.37	1	20	21	386	480	53.0926	6.18896
P82909	28S ribosomal protein S36, mitochondrial OS=Homo sapiens GN=MRPS36 PE=1 SV=2 - [RT36_HUMAN]	54.37	1	5	5	144	103	11.459	9.99365
Q96DE0	U8 snoRNA-decapping enzyme OS=Homo sapiens GN=NUDT16 PE=1 SV=2 - [NUD16_HUMAN]	54.36	1	10	11	247	195	21.2601	6.88818
P36404	ADP-ribosylation factor-like protein 2 OS=Homo sapiens GN=ARL2 PE=1 SV=4 - [ARL2_HUMAN]	54.35	6	8	10	195	184	20.8649	6.34131
Q96A08	Histone H2B type 1-A OS=Homo sapiens GN=HIST1H2BA PE=1 SV=3 - [H2B1A_HUMAN]	54.33	1	1	12	1290	127	14.1587	10.3159
P49792	E3 SUMO-protein ligase RanBP2 OS=Homo sapiens GN=RANBP2 PE=1 SV=2 - [RBP2_HUMAN]	54.31	6	111	159	2703	3224	357.974	6.20166
P16402	Histone H1.3 OS=Homo sapiens GN=HIST1H1D PE=1 SV=2 - [H13_HUMAN]	54.3	2	8	24	1514	221	22.3363	11.019
Q96B45	UPF0693 protein C10orf32 OS=Homo sapiens GN=C10orf32 PE=3 SV=1 - [CJ032_HUMAN]	54.29	1	5	5	41	105	11.557	6.78564
P10606	Cytochrome c oxidase subunit 5B, mitochondrial OS=Homo sapiens GN=COX5B PE=1 SV=2 - [COX5B_HUMAN]	54.26	1	12	12	351	129	13.6869	8.80713
P13798	Acylamino-acid-releasing enzyme OS=Homo sapiens GN=APEH PE=1 SV=4 - [ACPH_HUMAN]	54.23	1	26	27	558	732	81.1726	5.47803
Q04637	Eukaryotic translation initiation factor 4 gamma 1 OS=Homo sapiens GN=EIF4G1 PE=1 SV=4 - [IF4G1_HUMAN]	54.22	2	83	93	3070	1599	175.382	5.32568
Q9Y5J9	Mitochondrial import inner membrane translocase subunit Tim8 B OS=Homo sapiens GN=TIMM8B PE=1 SV=1 - [TIM8B_HUMAN]	54.22	1	5	5	94	83	9.33754	5.12256
O43148	mRNA cap guanine-N7 methyltransferase OS=Homo sapiens GN=RNMT PE=1 SV=1 - [MCES_HUMAN]	54.2	2	23	24	353	476	54.8093	6.60986
Q9NQT5	Exosome complex component RRP40 OS=Homo sapiens GN=EXOSC3 PE=1 SV=3 - [EXOS3_HUMAN]	54.18	1	10	10	123	275	29.5534	8.104
O00194	Ras-related protein Rab-27B OS=Homo sapiens GN=RAB27B PE=1 SV=4 - [RB27B_HUMAN]	54.13	1	9	12	422	218	24.5922	5.51611
P10301	Ras-related protein R-Ras OS=Homo sapiens GN=RRAS PE=1 SV=1 - [RRAS_HUMAN]	54.13	1	9	11	338	218	23.4659	6.93213
P54709	Sodium/potassium-transporting ATPase subunit beta-3 OS=Homo sapiens GN=ATP1B3 PE=1 SV=1 - [AT1B3_HUMAN]	54.12	1	15	15	245	279	31.4921	8.35303
Q6NXT2	Histone H3.3C OS=Homo sapiens GN=H3F3C PE=1 SV=3 - [H3C_HUMAN]	54.07	1	1	9	79	135	15.2044	11.1069
P46776	60S ribosomal protein L27a OS=Homo sapiens GN=RPL27A PE=1 SV=2 - [RL27A_HUMAN]	54.05	2	15	15	458	148	16.551	11.0044
Q16531	DNA damage-binding protein 1 OS=Homo sapiens GN=DDB1 PE=1 SV=1 - [DDB1_HUMAN]	54.04	1	59	59	1446	1140	126.887	5.26221
Q9BVK6	Transmembrane emp24 domain-containing protein 9 OS=Homo sapiens GN=TMED9 PE=1 SV=2 - [TMED9_HUMAN]	54.04	1	13	18	628	235	27.2602	8.01611
O60488	Long-chain-fatty-acid--CoA ligase 4 OS=Homo sapiens GN=ACSL4 PE=1 SV=2 - [ACSL4_HUMAN]	54.01	1	34	36	1090	711	79.1367	8.38232
Q96C86	m7GpppX diphosphatase OS=Homo sapiens GN=DCPS PE=1 SV=2 - [DCPS_HUMAN]	54.01	1	17	18	535	337	38.585	6.37939
P53602	Diphosphomevalonate decarboxylase OS=Homo sapiens GN=MVD PE=1 SV=1 - [MVD1_HUMAN]	54	1	18	18	378	400	43.3772	7.2251
Q13748	Tubulin alpha-3C/D chain OS=Homo sapiens GN=TUBA3C PE=1 SV=3 - [TBA3C_HUMAN]	54	1	1	20	1622	450	49.9276	5.09717
P16403	Histone H1.2 OS=Homo sapiens GN=HIST1H1C PE=1 SV=2 - [H12_HUMAN]	53.99	2	8	27	1787	213	21.3517	10.9312
O00515	Ladinin-1 OS=Homo sapiens GN=LAD1 PE=1 SV=2 - [LAD1_HUMAN]	53.97	1	25	25	383	517	57.0968	9.67139
P56545	C-terminal-binding protein 2 OS=Homo sapiens GN=CTBP2 PE=1 SV=1 - [CTBP2_HUMAN]	53.93	1	14	21	397	445	48.9141	6.94678
P0C0S5	Histone H2A.Z OS=Homo sapiens GN=H2AFZ PE=1 SV=2 - [H2AZ_HUMAN]	53.91	2	6	11	1641	128	13.5446	10.5796
O95639	Cleavage and polyadenylation specificity factor subunit 4 OS=Homo sapiens GN=CPSF4 PE=1 SV=1 - [CPSF4_HUMAN]	53.9	1	11	11	94	269	30.2346	8.30908
Q93009	Ubiquitin carboxyl-terminal hydrolase 7 OS=Homo sapiens GN=USP7 PE=1 SV=2 - [UBP7_HUMAN]	53.9	1	48	51	924	1102	128.22	5.5542
Q9Y6A4	Cilia- and flagella-associated protein 20 OS=Homo sapiens GN=CFAP20 PE=1 SV=1 - [CFA20_HUMAN]	53.89	1	8	8	161	193	22.76	9.75928
P04183	Thymidine kinase, cytosolic OS=Homo sapiens GN=TK1 PE=1 SV=2 - [KITH_HUMAN]	53.85	1	11	11	189	234	25.452	8.51416
Q8TDN6	Ribosome biogenesis protein BRX1 homolog OS=Homo sapiens GN=BRIX1 PE=1 SV=2 - [BRX1_HUMAN]	53.82	1	21	21	523	353	41.3749	9.92041
Q13190	Syntaxin-5 OS=Homo sapiens GN=STX5 PE=1 SV=2 - [STX5_HUMAN]	53.8	1	15	15	338	355	39.6478	9.15869
Q6P1L8	39S ribosomal protein L14, mitochondrial OS=Homo sapiens GN=MRPL14 PE=1 SV=1 - [RM14_HUMAN]	53.79	2	7	8	132	145	15.9374	10.2427
Q9UN37	Vacuolar protein sorting-associated protein 4A OS=Homo sapiens GN=VPS4A PE=1 SV=1 - [VPS4A_HUMAN]	53.78	1	18	23	333	437	48.867	7.79639
O15143	Actin-related protein 2/3 complex subunit 1B OS=Homo sapiens GN=ARPC1B PE=1 SV=3 - [ARC1B_HUMAN]	53.76	1	18	19	536	372	40.9234	8.35303
Q9H299	SH3 domain-binding glutamic acid-rich-like protein 3 OS=Homo sapiens GN=SH3BGRL3 PE=1 SV=1 - [SH3L3_HUMAN]	53.76	1	4	6	281	93	10.4313	4.93213
Q7L2H7	Eukaryotic translation initiation factor 3 subunit M OS=Homo sapiens GN=EIF3M PE=1 SV=1 - [EIF3M_HUMAN]	53.74	1	20	20	478	374	42.4758	5.63037
P18859	ATP synthase-coupling factor 6, mitochondrial OS=Homo sapiens GN=ATP5J PE=1 SV=1 - [ATP5J_HUMAN]	53.7	1	7	7	200	108	12.5796	9.5249
P63151	Serine/threonine-protein phosphatase 2A 55 kDa regulatory subunit B alpha isoform OS=Homo sapiens GN=PPP2R2A PE=1 SV=1 - [2ABA_HUMAN]	53.69	1	16	21	397	447	51.6595	6.20166
P78318	Immunoglobulin-binding protein 1 OS=Homo sapiens GN=IGBP1 PE=1 SV=1 - [IGBP1_HUMAN]	53.69	2	14	15	363	339	39.1975	5.37646
Q13131	5'-AMP-activated protein kinase catalytic subunit alpha-1 OS=Homo sapiens GN=PRKAA1 PE=1 SV=4 - [AAPK1_HUMAN]	53.67	1	26	27	321	559	63.9686	8.11865
Q9UBQ5	Eukaryotic translation initiation factor 3 subunit K OS=Homo sapiens GN=EIF3K PE=1 SV=1 - [EIF3K_HUMAN]	53.67	1	8	9	345	218	25.0434	4.93213
P35250	Replication factor C subunit 2 OS=Homo sapiens GN=RFC2 PE=1 SV=3 - [RFC2_HUMAN]	53.67	1	15	15	230	354	39.1321	6.44287
P21589	5'-nucleotidase OS=Homo sapiens GN=NT5E PE=1 SV=1 - [5NTD_HUMAN]	53.66	1	24	26	703	574	63.3275	7.03467
Q12765	Secernin-1 OS=Homo sapiens GN=SCRN1 PE=1 SV=2 - [SCRN1_HUMAN]	53.62	1	21	22	437	414	46.3525	4.75439
Q9BRJ6	Uncharacterized protein C7orf50 OS=Homo sapiens GN=C7orf50 PE=1 SV=1 - [CG050_HUMAN]	53.61	1	10	10	232	194	22.0698	9.64209
Q9BY32	Inosine triphosphate pyrophosphatase OS=Homo sapiens GN=ITPA PE=1 SV=2 - [ITPA_HUMAN]	53.61	1	10	10	165	194	21.4319	5.65576
P12270	Nucleoprotein TPR OS=Homo sapiens GN=TPR PE=1 SV=3 - [TPR_HUMAN]	53.58	1	144	149	2975	2363	267.131	5.021
Q8NF37	Lysophosphatidylcholine acyltransferase 1 OS=Homo sapiens GN=LPCAT1 PE=1 SV=2 - [PCAT1_HUMAN]	53.56	1	30	31	892	534	59.1134	6.02393
Q6P1N9	Putative deoxyribonuclease TATDN1 OS=Homo sapiens GN=TATDN1 PE=1 SV=2 - [TATD1_HUMAN]	53.54	1	16	16	275	297	33.5799	6.96143
O60841	Eukaryotic translation initiation factor 5B OS=Homo sapiens GN=EIF5B PE=1 SV=4 - [IF2P_HUMAN]	53.52	2	74	76	1376	1220	138.742	5.49072
P11766	Alcohol dehydrogenase class-3 OS=Homo sapiens GN=ADH5 PE=1 SV=4 - [ADHX_HUMAN]	53.48	1	22	22	704	374	39.6984	7.48877
Q9Y5K8	V-type proton ATPase subunit D OS=Homo sapiens GN=ATP6V1D PE=1 SV=1 - [VATD_HUMAN]	53.44	1	12	12	188	247	28.2453	9.36377
Q9NWU5	39S ribosomal protein L22, mitochondrial OS=Homo sapiens GN=MRPL22 PE=1 SV=1 - [RM22_HUMAN]	53.4	1	12	12	339	206	23.6256	9.93506
P31146	Coronin-1A OS=Homo sapiens GN=CORO1A PE=1 SV=4 - [COR1A_HUMAN]	53.36	1	22	23	723	461	50.9938	6.68311
O00629	Importin subunit alpha-3 OS=Homo sapiens GN=KPNA4 PE=1 SV=1 - [IMA3_HUMAN]	53.36	1	13	23	506	521	57.8506	4.95752
Q9NSE4	Isoleucine--tRNA ligase, mitochondrial OS=Homo sapiens GN=IARS2 PE=1 SV=2 - [SYIM_HUMAN]	53.36	1	46	48	1648	1012	113.719	7.1958
Q27J81	Inverted formin-2 OS=Homo sapiens GN=INF2 PE=1 SV=2 - [INF2_HUMAN]	53.32	1	59	61	1492	1249	135.54	5.37646
O75146	Huntingtin-interacting protein 1-related protein OS=Homo sapiens GN=HIP1R PE=1 SV=2 - [HIP1R_HUMAN]	53.28	2	48	53	871	1068	119.315	6.66846
P61421	V-type proton ATPase subunit d 1 OS=Homo sapiens GN=ATP6V0D1 PE=1 SV=1 - [VA0D1_HUMAN]	53.28	2	16	16	501	351	40.3032	4.99561
Q02252	Methylmalonate-semialdehyde dehydrogenase [acylating], mitochondrial OS=Homo sapiens GN=ALDH6A1 PE=1 SV=2 - [MMSA_HUMAN]	53.27	2	27	28	664	535	57.8027	8.49951
P63010	AP-2 complex subunit beta OS=Homo sapiens GN=AP2B1 PE=1 SV=1 - [AP2B1_HUMAN]	53.26	2	31	58	1768	937	104.486	5.37646
P12694	2-oxoisovalerate dehydrogenase subunit alpha, mitochondrial OS=Homo sapiens GN=BCKDHA PE=1 SV=2 - [ODBA_HUMAN]	53.26	1	20	20	253	445	50.4392	8.26514
P09488	Glutathione S-transferase Mu 1 OS=Homo sapiens GN=GSTM1 PE=1 SV=3 - [GSTM1_HUMAN]	53.21	1	6	11	221	218	25.6951	6.69775
O95249	Golgi SNAP receptor complex member 1 OS=Homo sapiens GN=GOSR1 PE=1 SV=1 - [GOSR1_HUMAN]	53.2	1	16	16	356	250	28.5946	9.42236
P08397	Porphobilinogen deaminase OS=Homo sapiens GN=HMBS PE=1 SV=2 - [HEM3_HUMAN]	53.19	1	16	17	307	361	39.3056	7.18115
P54619	5'-AMP-activated protein kinase subunit gamma-1 OS=Homo sapiens GN=PRKAG1 PE=1 SV=1 - [AAKG1_HUMAN]	53.17	1	13	14	266	331	37.5558	6.91748
P62318	Small nuclear ribonucleoprotein Sm D3 OS=Homo sapiens GN=SNRPD3 PE=1 SV=1 - [SMD3_HUMAN]	53.17	1	6	6	397	126	13.9073	10.3159
Q16513	Serine/threonine-protein kinase N2 OS=Homo sapiens GN=PKN2 PE=1 SV=1 - [PKN2_HUMAN]	53.15	2	40	46	728	984	111.964	6.30322
O60264	SWI/SNF-related matrix-associated actin-dependent regulator of chromatin subfamily A member 5 OS=Homo sapiens GN=SMARCA5 PE=1 SV=1 - [SMCA5_HUMAN]	53.14	1	45	68	1570	1052	121.828	8.08936
P11172	Uridine 5'-monophosphate synthase OS=Homo sapiens GN=UMPS PE=1 SV=1 - [UMPS_HUMAN]	53.13	1	27	27	572	480	52.1886	7.23975
Q8TDD1	ATP-dependent RNA helicase DDX54 OS=Homo sapiens GN=DDX54 PE=1 SV=2 - [DDX54_HUMAN]	53.12	2	39	41	664	881	98.5342	10.0229
P06865	Beta-hexosaminidase subunit alpha OS=Homo sapiens GN=HEXA PE=1 SV=2 - [HEXA_HUMAN]	53.12	1	25	26	734	529	60.6643	5.16064
Q13616	Cullin-1 OS=Homo sapiens GN=CUL1 PE=1 SV=2 - [CUL1_HUMAN]	53.09	1	39	41	740	776	89.622	8.00146
Q9H488	GDP-fucose protein O-fucosyltransferase 1 OS=Homo sapiens GN=POFUT1 PE=1 SV=1 - [OFUT1_HUMAN]	53.09	1	20	20	362	388	43.9272	8.52881
Q96E39	RNA binding motif protein, X-linked-like-1 OS=Homo sapiens GN=RBMXL1 PE=1 SV=1 - [RMXL1_HUMAN]	53.08	2	5	29	933	390	42.1162	9.89111
Q9BZV1	UBX domain-containing protein 6 OS=Homo sapiens GN=UBXN6 PE=1 SV=1 - [UBXN6_HUMAN]	53.06	1	16	16	170	441	49.7229	6.88818
Q07866	Kinesin light chain 1 OS=Homo sapiens GN=KLC1 PE=1 SV=2 - [KLC1_HUMAN]	53.05	1	20	35	595	573	65.2689	6.20166
O60784	Target of Myb protein 1 OS=Homo sapiens GN=TOM1 PE=1 SV=2 - [TOM1_HUMAN]	53.05	1	17	20	503	492	53.7849	4.70361
O94973	AP-2 complex subunit alpha-2 OS=Homo sapiens GN=AP2A2 PE=1 SV=2 - [AP2A2_HUMAN]	53.04	1	27	44	1016	939	103.895	6.96143
P15291	Beta-1,4-galactosyltransferase 1 OS=Homo sapiens GN=B4GALT1 PE=1 SV=5 - [B4GT1_HUMAN]	53.02	2	21	21	523	398	43.8923	8.646
Q9UDX5	Mitochondrial fission process protein 1 OS=Homo sapiens GN=MTFP1 PE=1 SV=1 - [MTFP1_HUMAN]	53.01	1	8	8	153	166	17.9986	9.30518
P15428	15-hydroxyprostaglandin dehydrogenase [NAD(+)] OS=Homo sapiens GN=HPGD PE=1 SV=1 - [PGDH_HUMAN]	53.01	1	12	12	346	266	28.9589	5.85889
P13984	General transcription factor IIF subunit 2 OS=Homo sapiens GN=GTF2F2 PE=1 SV=2 - [T2FB_HUMAN]	53.01	1	12	12	188	249	28.3628	9.23193
Q16643	Drebrin OS=Homo sapiens GN=DBN1 PE=1 SV=4 - [DREB_HUMAN]	53	1	28	28	718	649	71.3854	4.44971
P23258	Tubulin gamma-1 chain OS=Homo sapiens GN=TUBG1 PE=1 SV=2 - [TBG1_HUMAN]	52.99	1	16	16	219	451	51.1378	6.13818
Q9P2J5	Leucine--tRNA ligase, cytoplasmic OS=Homo sapiens GN=LARS PE=1 SV=2 - [SYLC_HUMAN]	52.98	1	60	61	1696	1176	134.379	7.29834
O75937	DnaJ homolog subfamily C member 8 OS=Homo sapiens GN=DNAJC8 PE=1 SV=2 - [DNJC8_HUMAN]	52.96	1	16	17	363	253	29.8234	9.05615
P15927	Replication protein A 32 kDa subunit OS=Homo sapiens GN=RPA2 PE=1 SV=1 - [RFA2_HUMAN]	52.96	1	12	12	228	270	29.2285	6.15088
P30533	Alpha-2-macroglobulin receptor-associated protein OS=Homo sapiens GN=LRPAP1 PE=1 SV=1 - [AMRP_HUMAN]	52.94	1	26	26	379	357	41.4409	8.77783
P21397	Amine oxidase [flavin-containing] A OS=Homo sapiens GN=MAOA PE=1 SV=1 - [AOFA_HUMAN]	52.94	3	28	28	917	527	59.6435	7.85498
Q8NHZ8	Anaphase-promoting complex subunit CDC26 OS=Homo sapiens GN=CDC26 PE=1 SV=1 - [CDC26_HUMAN]	52.94	1	4	4	30	85	9.77103	6.81494
Q15418	Ribosomal protein S6 kinase alpha-1 OS=Homo sapiens GN=RPS6KA1 PE=1 SV=2 - [KS6A1_HUMAN]	52.93	2	20	35	669	735	82.6708	7.82568
Q9BUF5	Tubulin beta-6 chain OS=Homo sapiens GN=TUBB6 PE=1 SV=1 - [TBB6_HUMAN]	52.91	1	1	33	1576	446	49.825	4.88135
Q9NXA8	NAD-dependent protein deacylase sirtuin-5, mitochondrial OS=Homo sapiens GN=SIRT5 PE=1 SV=2 - [SIR5_HUMAN]	52.9	1	12	12	139	310	33.8592	8.47021
Q9UHY7	Enolase-phosphatase E1 OS=Homo sapiens GN=ENOPH1 PE=1 SV=1 - [ENOPH_HUMAN]	52.87	1	12	13	301	261	28.9145	4.77979
P13995	Bifunctional methylenetetrahydrofolate dehydrogenase/cyclohydrolase, mitochondrial OS=Homo sapiens GN=MTHFD2 PE=1 SV=2 - [MTDC_HUMAN]	52.86	1	16	18	403	350	37.8712	8.73389
P63173	60S ribosomal protein L38 OS=Homo sapiens GN=RPL38 PE=1 SV=2 - [RL38_HUMAN]	52.86	1	7	8	479	70	8.21273	10.0962
P51114	Fragile X mental retardation syndrome-related protein 1 OS=Homo sapiens GN=FXR1 PE=1 SV=3 - [FXR1_HUMAN]	52.82	1	28	33	704	621	69.6779	6.15088
P04424	Argininosuccinate lyase OS=Homo sapiens GN=ASL PE=1 SV=4 - [ARLY_HUMAN]	52.8	1	23	24	606	464	51.6253	6.48096
Q9UBF2	Coatomer subunit gamma-2 OS=Homo sapiens GN=COPG2 PE=1 SV=1 - [COPG2_HUMAN]	52.7	1	31	38	861	871	97.5596	5.80811
Q86VU5	Catechol O-methyltransferase domain-containing protein 1 OS=Homo sapiens GN=COMTD1 PE=1 SV=1 - [CMTD1_HUMAN]	52.67	1	9	9	174	262	28.7904	8.38232
Q96FV9	THO complex subunit 1 OS=Homo sapiens GN=THOC1 PE=1 SV=1 - [THOC1_HUMAN]	52.66	1	30	31	465	657	75.6185	4.98291
Q08380	Galectin-3-binding protein OS=Homo sapiens GN=LGALS3BP PE=1 SV=1 - [LG3BP_HUMAN]	52.65	1	32	32	1192	585	65.2893	5.2749
Q9UBB4	Ataxin-10 OS=Homo sapiens GN=ATXN10 PE=1 SV=1 - [ATX10_HUMAN]	52.63	1	24	25	599	475	53.4548	5.24951
Q14914	Prostaglandin reductase 1 OS=Homo sapiens GN=PTGR1 PE=1 SV=2 - [PTGR1_HUMAN]	52.58	1	13	13	196	329	35.8467	8.29443
O75439	Mitochondrial-processing peptidase subunit beta OS=Homo sapiens GN=PMPCB PE=1 SV=2 - [MPPB_HUMAN]	52.56	1	23	24	566	489	54.3315	6.82959
O00764	Pyridoxal kinase OS=Homo sapiens GN=PDXK PE=1 SV=1 - [PDXK_HUMAN]	52.56	1	21	21	884	312	35.0799	6.12549
O43395	U4/U6 small nuclear ribonucleoprotein Prp3 OS=Homo sapiens GN=PRPF3 PE=1 SV=2 - [PRPF3_HUMAN]	52.56	1	32	32	501	683	77.4809	9.49561
P40222	Alpha-taxilin OS=Homo sapiens GN=TXLNA PE=1 SV=3 - [TXLNA_HUMAN]	52.56	3	29	33	518	546	61.8532	6.52197
Q92947	Glutaryl-CoA dehydrogenase, mitochondrial OS=Homo sapiens GN=GCDH PE=1 SV=1 - [GCDH_HUMAN]	52.51	1	18	19	316	438	48.0964	8.06006
Q5T6V5	UPF0553 protein C9orf64 OS=Homo sapiens GN=C9orf64 PE=1 SV=1 - [CI064_HUMAN]	52.49	3	19	20	392	341	39.0038	5.88428
Q8NC56	LEM domain-containing protein 2 OS=Homo sapiens GN=LEMD2 PE=1 SV=1 - [LEMD2_HUMAN]	52.49	1	26	26	538	503	56.9395	8.99756
P34949	Mannose-6-phosphate isomerase OS=Homo sapiens GN=MPI PE=1 SV=2 - [MPI_HUMAN]	52.48	1	17	17	424	423	46.6258	5.94775
P16104	Histone H2AX OS=Homo sapiens GN=H2AFX PE=1 SV=2 - [H2AX_HUMAN]	52.45	1	6	25	2901	143	15.1354	10.7407
P84103	Serine/arginine-rich splicing factor 3 OS=Homo sapiens GN=SRSF3 PE=1 SV=1 - [SRSF3_HUMAN]	52.44	1	11	15	378	164	19.3179	11.6489
Q9NUI1	Peroxisomal 2,4-dienoyl-CoA reductase OS=Homo sapiens GN=DECR2 PE=1 SV=1 - [DECR2_HUMAN]	52.4	1	15	15	234	292	30.758	9.21729
Q14061	Cytochrome c oxidase copper chaperone OS=Homo sapiens GN=COX17 PE=1 SV=2 - [COX17_HUMAN]	52.38	1	3	3	49	63	6.91038	7.23975
O43402	ER membrane protein complex subunit 8 OS=Homo sapiens GN=EMC8 PE=1 SV=1 - [EMC8_HUMAN]	52.38	1	10	10	195	210	23.7577	6.40479
Q96BR5	Cytochrome c oxidase assembly factor 7 OS=Homo sapiens GN=COA7 PE=1 SV=2 - [COA7_HUMAN]	52.38	1	11	11	173	231	25.6921	6.02393
O15371	Eukaryotic translation initiation factor 3 subunit D OS=Homo sapiens GN=EIF3D PE=1 SV=1 - [EIF3D_HUMAN]	52.37	1	23	23	700	548	63.9324	6.04932
P26640	Valine--tRNA ligase OS=Homo sapiens GN=VARS PE=1 SV=4 - [SYVC_HUMAN]	52.37	1	70	73	2128	1264	140.387	7.59131
P53004	Biliverdin reductase A OS=Homo sapiens GN=BLVRA PE=1 SV=2 - [BIEA_HUMAN]	52.36	1	18	18	347	296	33.4073	6.44287
P62873	Guanine nucleotide-binding protein G(I)/G(S)/G(T) subunit beta-1 OS=Homo sapiens GN=GNB1 PE=1 SV=3 - [GBB1_HUMAN]	52.35	1	10	16	925	340	37.353	5.99854
Q13630	GDP-L-fucose synthase OS=Homo sapiens GN=TSTA3 PE=1 SV=1 - [FCL_HUMAN]	52.34	1	14	14	311	321	35.87	6.59521
Q14573	Inositol 1,4,5-trisphosphate receptor type 3 OS=Homo sapiens GN=ITPR3 PE=1 SV=2 - [ITPR3_HUMAN]	52.34	1	117	128	2710	2671	303.912	6.48096
O43719	HIV Tat-specific factor 1 OS=Homo sapiens GN=HTATSF1 PE=1 SV=1 - [HTSF1_HUMAN]	52.32	1	44	45	797	755	85.8006	4.39893
Q15057	Arf-GAP with coiled-coil, ANK repeat and PH domain-containing protein 2 OS=Homo sapiens GN=ACAP2 PE=1 SV=3 - [ACAP2_HUMAN]	52.31	1	34	34	449	778	87.9732	6.80029
Q9H2J4	Phosducin-like protein 3 OS=Homo sapiens GN=PDCL3 PE=1 SV=1 - [PDCL3_HUMAN]	52.3	1	11	11	205	239	27.5971	4.84326
Q9NRY5	Protein FAM114A2 OS=Homo sapiens GN=FAM114A2 PE=1 SV=4 - [F1142_HUMAN]	52.28	1	20	22	326	505	55.4342	4.88135
Q9BV79	Trans-2-enoyl-CoA reductase, mitochondrial OS=Homo sapiens GN=MECR PE=1 SV=2 - [MECR_HUMAN]	52.28	1	17	18	354	373	40.436	8.76318
Q9BQ61	Uncharacterized protein C19orf43 OS=Homo sapiens GN=C19orf43 PE=1 SV=1 - [CS043_HUMAN]	52.27	1	10	10	196	176	18.4082	9.43701
P11310	Medium-chain specific acyl-CoA dehydrogenase, mitochondrial OS=Homo sapiens GN=ACADM PE=1 SV=1 - [ACADM_HUMAN]	52.26	1	26	27	772	421	46.5586	8.36768
Q9BXS5	AP-1 complex subunit mu-1 OS=Homo sapiens GN=AP1M1 PE=1 SV=3 - [AP1M1_HUMAN]	52.25	1	14	21	472	423	48.5561	7.29834
Q15642	Cdc42-interacting protein 4 OS=Homo sapiens GN=TRIP10 PE=1 SV=3 - [CIP4_HUMAN]	52.25	1	26	26	521	601	68.3102	5.73193
Q8WVJ2	NudC domain-containing protein 2 OS=Homo sapiens GN=NUDCD2 PE=1 SV=1 - [NUDC2_HUMAN]	52.23	1	5	5	150	157	17.6647	5.07178
O76071	Probable cytosolic iron-sulfur protein assembly protein CIAO1 OS=Homo sapiens GN=CIAO1 PE=1 SV=1 - [CIAO1_HUMAN]	52.21	1	13	13	196	339	37.8158	4.97021
Q13951	Core-binding factor subunit beta OS=Homo sapiens GN=CBFB PE=1 SV=2 - [PEBB_HUMAN]	52.2	1	7	7	178	182	21.4947	6.59521
Q96PZ0	Pseudouridylate synthase 7 homolog OS=Homo sapiens GN=PUS7 PE=1 SV=2 - [PUS7_HUMAN]	52.19	3	29	29	532	661	74.9882	6.3667
P08240	Signal recognition particle receptor subunit alpha OS=Homo sapiens GN=SRPRA PE=1 SV=2 - [SRPRA_HUMAN]	52.19	1	36	36	632	638	69.7672	8.95361
O60884	DnaJ homolog subfamily A member 2 OS=Homo sapiens GN=DNAJA2 PE=1 SV=1 - [DNJA2_HUMAN]	52.18	1	19	19	566	412	45.7166	6.48096
Q8TDQ7	Glucosamine-6-phosphate isomerase 2 OS=Homo sapiens GN=GNPDA2 PE=1 SV=1 - [GNPI2_HUMAN]	52.17	2	5	11	264	276	31.0646	6.94678
Q92900	Regulator of nonsense transcripts 1 OS=Homo sapiens GN=UPF1 PE=1 SV=2 - [RENT1_HUMAN]	52.17	3	52	53	1177	1129	124.267	6.60986
P07686	Beta-hexosaminidase subunit beta OS=Homo sapiens GN=HEXB PE=1 SV=3 - [HEXB_HUMAN]	52.16	1	32	34	1108	556	63.0712	6.75635
Q8N128	Protein FAM177A1 OS=Homo sapiens GN=FAM177A1 PE=1 SV=1 - [F177A_HUMAN]	52.11	1	11	11	217	213	23.7424	4.44971
P82675	28S ribosomal protein S5, mitochondrial OS=Homo sapiens GN=MRPS5 PE=1 SV=2 - [RT05_HUMAN]	52.09	1	21	22	399	430	47.9761	9.92041
O75683	Surfeit locus protein 6 OS=Homo sapiens GN=SURF6 PE=1 SV=3 - [SURF6_HUMAN]	52.08	1	18	18	308	361	41.4256	10.6382
O94906	Pre-mRNA-processing factor 6 OS=Homo sapiens GN=PRPF6 PE=1 SV=1 - [PRP6_HUMAN]	52.07	1	50	51	887	941	106.858	8.25049
Q9H0W9	Ester hydrolase C11orf54 OS=Homo sapiens GN=C11orf54 PE=1 SV=1 - [CK054_HUMAN]	52.06	1	18	18	382	315	35.0946	6.69775
Q13573	SNW domain-containing protein 1 OS=Homo sapiens GN=SNW1 PE=1 SV=1 - [SNW1_HUMAN]	52.05	1	25	25	483	536	61.4565	9.5249
Q8TB37	Iron-sulfur protein NUBPL OS=Homo sapiens GN=NUBPL PE=1 SV=3 - [NUBPL_HUMAN]	52.04	1	17	17	390	319	34.0609	9.0415
Q9NVS2	28S ribosomal protein S18a, mitochondrial OS=Homo sapiens GN=MRPS18A PE=1 SV=1 - [RT18A_HUMAN]	52.04	1	11	11	192	196	22.1698	10.3306
P09669	Cytochrome c oxidase subunit 6C OS=Homo sapiens GN=COX6C PE=1 SV=2 - [COX6C_HUMAN]	52	1	10	10	299	75	8.77569	10.3892
P17931	Galectin-3 OS=Homo sapiens GN=LGALS3 PE=1 SV=5 - [LEG3_HUMAN]	52	1	24	27	1963	250	26.1361	8.55811
P22033	Methylmalonyl-CoA mutase, mitochondrial OS=Homo sapiens GN=MUT PE=1 SV=4 - [MUTA_HUMAN]	52	1	38	38	778	750	83.0818	6.93213
Q9NRX2	39S ribosomal protein L17, mitochondrial OS=Homo sapiens GN=MRPL17 PE=1 SV=1 - [RM17_HUMAN]	52	1	11	11	259	175	20.0376	10.1108
Q8N3D4	EH domain-binding protein 1-like protein 1 OS=Homo sapiens GN=EHBP1L1 PE=1 SV=2 - [EH1L1_HUMAN]	51.94	1	53	56	988	1523	161.756	4.83057
P84090	Enhancer of rudimentary homolog OS=Homo sapiens GN=ERH PE=1 SV=1 - [ERH_HUMAN]	51.92	5	9	9	397	104	12.251	5.92236
P62280	40S ribosomal protein S11 OS=Homo sapiens GN=RPS11 PE=1 SV=3 - [RS11_HUMAN]	51.9	1	15	15	698	158	18.419	10.3013
Q8TC12	Retinol dehydrogenase 11 OS=Homo sapiens GN=RDH11 PE=1 SV=2 - [RDH11_HUMAN]	51.89	1	14	15	377	318	35.3634	8.82178
Q13123	Protein Red OS=Homo sapiens GN=IK PE=1 SV=3 - [RED_HUMAN]	51.89	2	28	29	458	557	65.5618	6.63916
Q9UHX1	Poly(U)-binding-splicing factor PUF60 OS=Homo sapiens GN=PUF60 PE=1 SV=1 - [PUF60_HUMAN]	51.88	1	28	28	902	559	59.8376	5.2876
Q9UJU6	Drebrin-like protein OS=Homo sapiens GN=DBNL PE=1 SV=1 - [DBNL_HUMAN]	51.86	1	21	21	563	430	48.1776	5.04639
O60506	Heterogeneous nuclear ribonucleoprotein Q OS=Homo sapiens GN=SYNCRIP PE=1 SV=2 - [HNRPQ_HUMAN]	51.85	1	28	39	2129	623	69.5596	8.5874
Q8NFW8	N-acylneuraminate cytidylyltransferase OS=Homo sapiens GN=CMAS PE=1 SV=2 - [NEUA_HUMAN]	51.84	1	23	23	462	434	48.3487	7.92822
Q8WXF1	Paraspeckle component 1 OS=Homo sapiens GN=PSPC1 PE=1 SV=1 - [PSPC1_HUMAN]	51.82	2	21	24	425	523	58.7062	6.66846
Q9H0E2	Toll-interacting protein OS=Homo sapiens GN=TOLLIP PE=1 SV=1 - [TOLIP_HUMAN]	51.82	1	12	12	279	274	30.2622	5.97314
P25098	Beta-adrenergic receptor kinase 1 OS=Homo sapiens GN=ADRBK1 PE=1 SV=2 - [ARBK1_HUMAN]	51.81	1	29	29	374	689	79.5224	7.28369
P29992	Guanine nucleotide-binding protein subunit alpha-11 OS=Homo sapiens GN=GNA11 PE=1 SV=2 - [GNA11_HUMAN]	51.81	1	11	19	324	359	42.0965	5.69385
Q9C002	Normal mucosa of esophagus-specific gene 1 protein OS=Homo sapiens GN=NMES1 PE=2 SV=1 - [NMES1_HUMAN]	51.81	1	5	5	50	83	9.61118	9.46631
Q9H0A0	RNA cytidine acetyltransferase OS=Homo sapiens GN=NAT10 PE=1 SV=2 - [NAT10_HUMAN]	51.8	2	44	45	1221	1025	115.657	8.26514
P46060	Ran GTPase-activating protein 1 OS=Homo sapiens GN=RANGAP1 PE=1 SV=1 - [RAGP1_HUMAN]	51.79	1	28	28	770	587	63.5023	4.67822
Q9H061	Transmembrane protein 126A OS=Homo sapiens GN=TMEM126A PE=1 SV=1 - [T126A_HUMAN]	51.79	1	10	11	244	195	21.5135	9.26123
Q02880	DNA topoisomerase 2-beta OS=Homo sapiens GN=TOP2B PE=1 SV=3 - [TOP2B_HUMAN]	51.78	3	60	80	1418	1626	183.152	8.00146
P34896	Serine hydroxymethyltransferase, cytosolic OS=Homo sapiens GN=SHMT1 PE=1 SV=1 - [GLYC_HUMAN]	51.76	1	20	21	506	483	53.049	7.7085
Q29RF7	Sister chromatid cohesion protein PDS5 homolog A OS=Homo sapiens GN=PDS5A PE=1 SV=1 - [PDS5A_HUMAN]	51.76	2	60	67	1080	1337	150.734	7.91357
Q96PK6	RNA-binding protein 14 OS=Homo sapiens GN=RBM14 PE=1 SV=2 - [RBM14_HUMAN]	51.72	1	40	40	1041	669	69.4489	9.67139
P78344	Eukaryotic translation initiation factor 4 gamma 2 OS=Homo sapiens GN=EIF4G2 PE=1 SV=1 - [IF4G2_HUMAN]	51.71	1	46	48	963	907	102.297	7.13721
P49789	Bis(5'-adenosyl)-triphosphatase OS=Homo sapiens GN=FHIT PE=1 SV=3 - [FHIT_HUMAN]	51.7	1	6	6	116	147	16.8476	7.07861
P63167	Dynein light chain 1, cytoplasmic OS=Homo sapiens GN=DYNLL1 PE=1 SV=1 - [DYL1_HUMAN]	51.69	1	3	5	302	89	10.3591	7.40088
P58546	Myotrophin OS=Homo sapiens GN=MTPN PE=1 SV=2 - [MTPN_HUMAN]	51.69	1	9	9	167	118	12.8866	5.51611
Q15067	Peroxisomal acyl-coenzyme A oxidase 1 OS=Homo sapiens GN=ACOX1 PE=1 SV=3 - [ACOX1_HUMAN]	51.67	1	24	25	595	660	74.3762	8.1626
Q96C19	EF-hand domain-containing protein D2 OS=Homo sapiens GN=EFHD2 PE=1 SV=1 - [EFHD2_HUMAN]	51.67	1	14	15	501	240	26.6805	5.19873
P30508	HLA class I histocompatibility antigen, Cw-12 alpha chain OS=Homo sapiens GN=HLA-C PE=1 SV=2 - [1C12_HUMAN]	51.64	2	7	16	499	366	40.8601	6.30322
Q92522	Histone H1x OS=Homo sapiens GN=H1FX PE=1 SV=1 - [H1X_HUMAN]	51.64	1	16	16	321	213	22.4735	10.7554
Q8NE71	ATP-binding cassette sub-family F member 1 OS=Homo sapiens GN=ABCF1 PE=1 SV=2 - [ABCF1_HUMAN]	51.6	1	36	41	816	845	95.8665	6.80029
P16422	Epithelial cell adhesion molecule OS=Homo sapiens GN=EPCAM PE=1 SV=2 - [EPCAM_HUMAN]	51.59	2	18	19	545	314	34.9097	7.45947
P37268	Squalene synthase OS=Homo sapiens GN=FDFT1 PE=1 SV=1 - [FDFT_HUMAN]	51.56	1	17	17	736	417	48.0842	6.53662
Q32P51	Heterogeneous nuclear ribonucleoprotein A1-like 2 OS=Homo sapiens GN=HNRNPA1L2 PE=2 SV=2 - [RA1L2_HUMAN]	51.56	1	1	32	2428	320	34.2043	8.99756
Q9Y6E2	Basic leucine zipper and W2 domain-containing protein 2 OS=Homo sapiens GN=BZW2 PE=1 SV=1 - [BZW2_HUMAN]	51.55	2	21	25	517	419	48.132	6.68311
P20671	Histone H2A type 1-D OS=Homo sapiens GN=HIST1H2AD PE=1 SV=2 - [H2A1D_HUMAN]	51.54	1	1	12	1376	130	14.0989	10.9019
Q9BR76	Coronin-1B OS=Homo sapiens GN=CORO1B PE=1 SV=1 - [COR1B_HUMAN]	51.53	1	24	25	606	489	54.2003	5.88428
Q13098	COP9 signalosome complex subunit 1 OS=Homo sapiens GN=GPS1 PE=1 SV=4 - [CSN1_HUMAN]	51.53	1	25	25	443	491	55.5012	6.7417
P50148	Guanine nucleotide-binding protein G(q) subunit alpha OS=Homo sapiens GN=GNAQ PE=1 SV=4 - [GNAQ_HUMAN]	51.53	2	9	17	295	359	42.1153	5.68115
Q96E11	Ribosome-recycling factor, mitochondrial OS=Homo sapiens GN=MRRF PE=1 SV=1 - [RRFM_HUMAN]	51.53	1	11	11	250	262	29.2586	9.78857
O00186	Syntaxin-binding protein 3 OS=Homo sapiens GN=STXBP3 PE=1 SV=2 - [STXB3_HUMAN]	51.52	1	30	33	499	592	67.7208	7.79639
Q96GQ7	Probable ATP-dependent RNA helicase DDX27 OS=Homo sapiens GN=DDX27 PE=1 SV=2 - [DDX27_HUMAN]	51.51	1	40	41	766	796	89.7792	9.27588
Q13557	Calcium/calmodulin-dependent protein kinase type II subunit delta OS=Homo sapiens GN=CAMK2D PE=1 SV=3 - [KCC2D_HUMAN]	51.5	1	17	26	906	499	56.3336	7.25439
P53041	Serine/threonine-protein phosphatase 5 OS=Homo sapiens GN=PPP5C PE=1 SV=1 - [PPP5_HUMAN]	51.5	1	26	26	444	499	56.8423	6.27783
P04062	Glucosylceramidase OS=Homo sapiens GN=GBA PE=1 SV=3 - [GLCM_HUMAN]	51.49	1	24	24	782	536	59.6782	7.60596
Q7Z4H3	HD domain-containing protein 2 OS=Homo sapiens GN=HDDC2 PE=1 SV=1 - [HDDC2_HUMAN]	51.47	1	7	7	108	204	23.3757	5.49072
P37108	Signal recognition particle 14 kDa protein OS=Homo sapiens GN=SRP14 PE=1 SV=2 - [SRP14_HUMAN]	51.47	1	12	12	437	136	14.5608	10.0376
Q9BYT8	Neurolysin, mitochondrial OS=Homo sapiens GN=NLN PE=1 SV=1 - [NEUL_HUMAN]	51.42	1	36	37	732	704	80.5997	6.63916
Q9P0J1	[Pyruvate dehydrogenase [acetyl-transferring]]-phosphatase 1, mitochondrial OS=Homo sapiens GN=PDP1 PE=1 SV=3 - [PDP1_HUMAN]	51.4	1	22	22	408	537	61.0156	6.66846
Q9H6F5	Coiled-coil domain-containing protein 86 OS=Homo sapiens GN=CCDC86 PE=1 SV=1 - [CCD86_HUMAN]	51.39	1	18	18	280	360	40.2113	10.3306
Q9Y547	Intraflagellar transport protein 25 homolog OS=Homo sapiens GN=HSPB11 PE=1 SV=1 - [IFT25_HUMAN]	51.39	1	5	5	145	144	16.2871	5.03369
Q9BVJ6	U3 small nucleolar RNA-associated protein 14 homolog A OS=Homo sapiens GN=UTP14A PE=1 SV=1 - [UT14A_HUMAN]	51.36	1	35	35	617	771	87.9241	7.86963
O43747	AP-1 complex subunit gamma-1 OS=Homo sapiens GN=AP1G1 PE=1 SV=5 - [AP1G1_HUMAN]	51.34	1	37	40	1009	822	91.2931	6.80029
O95400	CD2 antigen cytoplasmic tail-binding protein 2 OS=Homo sapiens GN=CD2BP2 PE=1 SV=1 - [CD2B2_HUMAN]	51.32	1	13	13	206	341	37.6232	4.61475
P30520	Adenylosuccinate synthetase isozyme 2 OS=Homo sapiens GN=ADSS PE=1 SV=3 - [PURA2_HUMAN]	51.32	1	18	23	641	456	50.0658	6.55127
Q14498	RNA-binding protein 39 OS=Homo sapiens GN=RBM39 PE=1 SV=2 - [RBM39_HUMAN]	51.32	1	20	25	740	530	59.3427	10.0962
P16930	Fumarylacetoacetase OS=Homo sapiens GN=FAH PE=1 SV=2 - [FAAA_HUMAN]	51.31	1	18	18	443	419	46.3442	6.94678
Q14258	E3 ubiquitin/ISG15 ligase TRIM25 OS=Homo sapiens GN=TRIM25 PE=1 SV=2 - [TRI25_HUMAN]	51.27	1	28	30	894	630	70.9277	8.08936
P01892	HLA class I histocompatibility antigen, A-2 alpha chain OS=Homo sapiens GN=HLA-A PE=1 SV=1 - [1A02_HUMAN]	51.23	1	9	21	654	365	40.8962	6.99072
P51608	Methyl-CpG-binding protein 2 OS=Homo sapiens GN=MECP2 PE=1 SV=1 - [MECP2_HUMAN]	51.23	1	24	24	483	486	52.4087	9.94971
Q6IQ22	Ras-related protein Rab-12 OS=Homo sapiens GN=RAB12 PE=1 SV=3 - [RAB12_HUMAN]	51.23	1	11	12	394	244	27.2311	8.41162
Q8TEA8	D-tyrosyl-tRNA(Tyr) deacylase 1 OS=Homo sapiens GN=DTD1 PE=1 SV=2 - [DTD1_HUMAN]	51.2	2	9	10	133	209	23.409	8.23584
Q53FA7	Quinone oxidoreductase PIG3 OS=Homo sapiens GN=TP53I3 PE=1 SV=2 - [QORX_HUMAN]	51.2	1	16	17	463	332	35.5136	7.1665
Q15006	ER membrane protein complex subunit 2 OS=Homo sapiens GN=EMC2 PE=1 SV=1 - [EMC2_HUMAN]	51.18	1	13	13	304	297	34.8114	6.56592
Q9BYC5	Alpha-(1,6)-fucosyltransferase OS=Homo sapiens GN=FUT8 PE=1 SV=2 - [FUT8_HUMAN]	51.13	1	27	29	632	575	66.474	7.66455
P32321	Deoxycytidylate deaminase OS=Homo sapiens GN=DCTD PE=1 SV=2 - [DCTD_HUMAN]	51.12	1	8	8	150	178	20.0028	7.56201
Q12882	Dihydropyrimidine dehydrogenase [NADP(+)] OS=Homo sapiens GN=DPYD PE=1 SV=2 - [DPYD_HUMAN]	51.12	1	45	46	862	1025	111.329	7.04932
Q9Y3C1	Nucleolar protein 16 OS=Homo sapiens GN=NOP16 PE=1 SV=2 - [NOP16_HUMAN]	51.12	1	10	10	154	178	21.1751	9.93506
Q9H008	Phospholysine phosphohistidine inorganic pyrophosphate phosphatase OS=Homo sapiens GN=LHPP PE=1 SV=2 - [LHPP_HUMAN]	51.11	1	11	11	196	270	29.1469	6.15088
P78406	mRNA export factor OS=Homo sapiens GN=RAE1 PE=1 SV=1 - [RAE1L_HUMAN]	51.09	1	17	17	331	368	40.9419	7.82568
Q562R1	Beta-actin-like protein 2 OS=Homo sapiens GN=ACTBL2 PE=1 SV=2 - [ACTBL_HUMAN]	51.06	2	5	41	5867	376	41.976	5.59229
Q9BRQ6	MICOS complex subunit MIC25 OS=Homo sapiens GN=CHCHD6 PE=1 SV=1 - [MIC25_HUMAN]	51.06	1	11	11	195	235	26.4414	8.85107
P40763	Signal transducer and activator of transcription 3 OS=Homo sapiens GN=STAT3 PE=1 SV=2 - [STAT3_HUMAN]	51.04	1	34	35	760	770	88.0114	6.30322
Q03426	Mevalonate kinase OS=Homo sapiens GN=MVK PE=1 SV=1 - [KIME_HUMAN]	51.01	1	17	17	312	396	42.4243	6.45557
Q9UEW8	STE20/SPS1-related proline-alanine-rich protein kinase OS=Homo sapiens GN=STK39 PE=1 SV=3 - [STK39_HUMAN]	51.01	1	20	28	689	545	59.4365	6.29053
P51397	Death-associated protein 1 OS=Homo sapiens GN=DAP PE=1 SV=3 - [DAP1_HUMAN]	50.98	1	8	8	260	102	11.1577	9.31982
O14933	Ubiquitin/ISG15-conjugating enzyme E2 L6 OS=Homo sapiens GN=UBE2L6 PE=1 SV=4 - [UB2L6_HUMAN]	50.98	1	9	9	112	153	17.7572	7.88428
Q86V81	THO complex subunit 4 OS=Homo sapiens GN=ALYREF PE=1 SV=3 - [THOC4_HUMAN]	50.97	1	14	14	498	257	26.8716	11.1509
P06132	Uroporphyrinogen decarboxylase OS=Homo sapiens GN=UROD PE=1 SV=2 - [DCUP_HUMAN]	50.95	1	13	13	249	367	40.7608	6.13818
Q9NQ55	Suppressor of SWI4 1 homolog OS=Homo sapiens GN=PPAN PE=2 SV=1 - [SSF1_HUMAN]	50.95	1	18	18	274	473	53.1608	10.1255
Q9BYD2	39S ribosomal protein L9, mitochondrial OS=Homo sapiens GN=MRPL9 PE=1 SV=2 - [RM09_HUMAN]	50.94	1	14	14	301	267	30.2244	10.0815
P10644	cAMP-dependent protein kinase type I-alpha regulatory subunit OS=Homo sapiens GN=PRKAR1A PE=1 SV=1 - [KAP0_HUMAN]	50.92	1	14	18	304	381	42.955	5.35107
P60604	Ubiquitin-conjugating enzyme E2 G2 OS=Homo sapiens GN=UBE2G2 PE=1 SV=1 - [UB2G2_HUMAN]	50.91	1	6	6	106	165	18.5541	4.70361
Q7Z4H8	KDEL motif-containing protein 2 OS=Homo sapiens GN=KDELC2 PE=1 SV=2 - [KDEL2_HUMAN]	50.89	1	22	23	342	507	58.5352	8.23584
Q6P996	Pyridoxal-dependent decarboxylase domain-containing protein 1 OS=Homo sapiens GN=PDXDC1 PE=1 SV=2 - [PDXD1_HUMAN]	50.89	1	34	34	799	788	86.6523	5.37646
Q9Y624	Junctional adhesion molecule A OS=Homo sapiens GN=F11R PE=1 SV=1 - [JAM1_HUMAN]	50.84	1	14	15	484	299	32.5625	7.89893
Q9UDY2	Tight junction protein ZO-2 OS=Homo sapiens GN=TJP2 PE=1 SV=2 - [ZO2_HUMAN]	50.84	1	52	54	921	1190	133.876	7.40088
Q15773	Myeloid leukemia factor 2 OS=Homo sapiens GN=MLF2 PE=1 SV=1 - [MLF2_HUMAN]	50.81	1	13	13	307	248	28.1292	6.90283
Q13596	Sorting nexin-1 OS=Homo sapiens GN=SNX1 PE=1 SV=3 - [SNX1_HUMAN]	50.77	1	22	25	576	522	59.0331	5.14795
Q5JTV8	Torsin-1A-interacting protein 1 OS=Homo sapiens GN=TOR1AIP1 PE=1 SV=2 - [TOIP1_HUMAN]	50.77	1	26	28	821	583	66.2083	8.17725
Q7L5N1	COP9 signalosome complex subunit 6 OS=Homo sapiens GN=COPS6 PE=1 SV=1 - [CSN6_HUMAN]	50.76	1	14	14	313	327	36.1402	5.73193
Q13045	Protein flightless-1 homolog OS=Homo sapiens GN=FLII PE=1 SV=2 - [FLII_HUMAN]	50.75	1	58	59	1190	1269	144.66	6.04932
Q9UKK3	Poly [ADP-ribose] polymerase 4 OS=Homo sapiens GN=PARP4 PE=1 SV=3 - [PARP4_HUMAN]	50.75	3	81	83	1835	1724	192.472	5.65576
Q99576	TSC22 domain family protein 3 OS=Homo sapiens GN=TSC22D3 PE=1 SV=2 - [T22D3_HUMAN]	50.75	1	4	5	80	134	14.8004	4.53857
Q96B26	Exosome complex component RRP43 OS=Homo sapiens GN=EXOSC8 PE=1 SV=1 - [EXOS8_HUMAN]	50.72	1	10	10	184	276	30.0203	5.30029
Q9NQW7	Xaa-Pro aminopeptidase 1 OS=Homo sapiens GN=XPNPEP1 PE=1 SV=3 - [XPP1_HUMAN]	50.72	1	24	25	559	623	69.8732	5.66846
Q9GZP4	PITH domain-containing protein 1 OS=Homo sapiens GN=PITHD1 PE=1 SV=1 - [PITH1_HUMAN]	50.71	1	9	9	125	211	24.1627	5.74463
P57076	UPF0769 protein C21orf59 OS=Homo sapiens GN=C21orf59 PE=1 SV=1 - [CU059_HUMAN]	50.69	2	10	11	115	290	33.2032	7.44482
Q9P0M9	39S ribosomal protein L27, mitochondrial OS=Homo sapiens GN=MRPL27 PE=1 SV=1 - [RM27_HUMAN]	50.68	1	6	7	100	148	16.0627	10.4185
Q96H79	Zinc finger CCCH-type antiviral protein 1-like OS=Homo sapiens GN=ZC3HAV1L PE=1 SV=2 - [ZCCHL_HUMAN]	50.67	1	9	9	160	300	32.9405	8.1333
P55196	Afadin OS=Homo sapiens GN=MLLT4 PE=1 SV=3 - [AFAD_HUMAN]	50.66	1	75	75	1501	1824	206.676	6.46826
Q13601	KRR1 small subunit processome component homolog OS=Homo sapiens GN=KRR1 PE=1 SV=4 - [KRR1_HUMAN]	50.66	1	16	17	387	381	43.6377	9.77393
P39656	Dolichyl-diphosphooligosaccharide--protein glycosyltransferase 48 kDa subunit OS=Homo sapiens GN=DDOST PE=1 SV=4 - [OST48_HUMAN]	50.66	1	21	21	785	456	50.769	6.55127
Q99848	Probable rRNA-processing protein EBP2 OS=Homo sapiens GN=EBNA1BP2 PE=1 SV=2 - [EBP2_HUMAN]	50.65	1	18	18	525	306	34.8304	10.0962
Q9P287	BRCA2 and CDKN1A-interacting protein OS=Homo sapiens GN=BCCIP PE=1 SV=1 - [BCCIP_HUMAN]	50.64	1	14	14	253	314	35.9567	4.61475
Q5TDH0	Protein DDI1 homolog 2 OS=Homo sapiens GN=DDI2 PE=1 SV=1 - [DDI2_HUMAN]	50.63	2	16	16	252	399	44.4945	5.04639
Q9H1E3	Nuclear ubiquitous casein and cyclin-dependent kinase substrate 1 OS=Homo sapiens GN=NUCKS1 PE=1 SV=1 - [NUCKS_HUMAN]	50.62	1	17	17	433	243	27.28	5.08447
Q9NX18	Succinate dehydrogenase assembly factor 2, mitochondrial OS=Homo sapiens GN=SDHAF2 PE=1 SV=1 - [SDHF2_HUMAN]	50.6	1	7	7	84	166	19.587	6.80029
O60341	Lysine-specific histone demethylase 1A OS=Homo sapiens GN=KDM1A PE=1 SV=2 - [KDM1A_HUMAN]	50.59	1	33	33	660	852	92.8447	6.52197
O75477	Erlin-1 OS=Homo sapiens GN=ERLIN1 PE=1 SV=1 - [ERLN1_HUMAN]	50.58	1	14	19	515	346	38.9014	7.86963
Q70UQ0	Inhibitor of nuclear factor kappa-B kinase-interacting protein OS=Homo sapiens GN=IKBIP PE=1 SV=1 - [IKIP_HUMAN]	50.57	1	17	20	351	350	39.285	9.17334
Q9Y5M8	Signal recognition particle receptor subunit beta OS=Homo sapiens GN=SRPRB PE=1 SV=3 - [SRPRB_HUMAN]	50.55	1	15	16	417	271	29.6838	9.0415
P60903	Protein S100-A10 OS=Homo sapiens GN=S100A10 PE=1 SV=2 - [S10AA_HUMAN]	50.52	1	10	10	400	97	11.1955	7.37158
Q93062	RNA-binding protein with multiple splicing OS=Homo sapiens GN=RBPMS PE=1 SV=1 - [RBPMS_HUMAN]	50.51	1	8	8	113	196	21.7882	8.07471
Q08379	Golgin subfamily A member 2 OS=Homo sapiens GN=GOLGA2 PE=1 SV=3 - [GOGA2_HUMAN]	50.5	1	46	47	807	1002	113.017	5.021
Q9NRW1	Ras-related protein Rab-6B OS=Homo sapiens GN=RAB6B PE=1 SV=1 - [RAB6B_HUMAN]	50.48	1	3	10	289	208	23.4469	5.52881
Q9BZE4	Nucleolar GTP-binding protein 1 OS=Homo sapiens GN=GTPBP4 PE=1 SV=3 - [NOG1_HUMAN]	50.47	1	35	35	790	634	73.9178	9.49561
Q12981	Vesicle transport protein SEC20 OS=Homo sapiens GN=BNIP1 PE=1 SV=3 - [SEC20_HUMAN]	50.44	1	9	10	162	228	26.1159	8.95361
O14980	Exportin-1 OS=Homo sapiens GN=XPO1 PE=1 SV=1 - [XPO1_HUMAN]	50.42	3	46	50	1571	1071	123.306	6.06201
O15305	Phosphomannomutase 2 OS=Homo sapiens GN=PMM2 PE=1 SV=1 - [PMM2_HUMAN]	50.41	1	13	14	255	246	28.0642	6.771
Q00059	Transcription factor A, mitochondrial OS=Homo sapiens GN=TFAM PE=1 SV=1 - [TFAM_HUMAN]	50.41	1	19	19	529	246	29.0782	9.71533
P82932	28S ribosomal protein S6, mitochondrial OS=Homo sapiens GN=MRPS6 PE=1 SV=3 - [RT06_HUMAN]	50.4	1	7	7	177	125	14.2176	9.26123
A0FGR8	Extended synaptotagmin-2 OS=Homo sapiens GN=ESYT2 PE=1 SV=1 - [ESYT2_HUMAN]	50.38	1	46	46	1845	921	102.294	9.26123
P28070	Proteasome subunit beta type-4 OS=Homo sapiens GN=PSMB4 PE=1 SV=4 - [PSB4_HUMAN]	50.38	1	13	13	502	264	29.1855	5.97314
P52888	Thimet oligopeptidase OS=Homo sapiens GN=THOP1 PE=1 SV=2 - [THOP1_HUMAN]	50.36	1	33	34	522	689	78.7895	6.04932
Q5VYK3	Proteasome-associated protein ECM29 homolog OS=Homo sapiens GN=ECM29 PE=1 SV=2 - [ECM29_HUMAN]	50.35	4	78	80	1643	1845	204.16	7.12256
P57105	Synaptojanin-2-binding protein OS=Homo sapiens GN=SYNJ2BP PE=1 SV=2 - [SYJ2B_HUMAN]	50.34	1	6	6	82	145	15.9182	6.30322
Q9H2H8	Peptidyl-prolyl cis-trans isomerase-like 3 OS=Homo sapiens GN=PPIL3 PE=1 SV=1 - [PPIL3_HUMAN]	50.31	1	7	7	158	161	18.1429	6.78564
Q9H1K1	Iron-sulfur cluster assembly enzyme ISCU, mitochondrial OS=Homo sapiens GN=ISCU PE=1 SV=2 - [ISCU_HUMAN]	50.3	1	8	8	207	167	17.9876	9.48096
Q96J02	E3 ubiquitin-protein ligase Itchy homolog OS=Homo sapiens GN=ITCH PE=1 SV=2 - [ITCH_HUMAN]	50.28	1	34	42	991	903	102.738	6.30322
Q9Y5X3	Sorting nexin-5 OS=Homo sapiens GN=SNX5 PE=1 SV=1 - [SNX5_HUMAN]	50.25	1	17	20	368	404	46.7872	6.75635
Q96CT7	Coiled-coil domain-containing protein 124 OS=Homo sapiens GN=CCDC124 PE=1 SV=1 - [CC124_HUMAN]	50.22	1	13	13	268	223	25.8196	9.53955
Q9UL25	Ras-related protein Rab-21 OS=Homo sapiens GN=RAB21 PE=1 SV=3 - [RAB21_HUMAN]	50.22	1	10	11	333	225	24.3323	7.94287
Q96TC7	Regulator of microtubule dynamics protein 3 OS=Homo sapiens GN=RMDN3 PE=1 SV=2 - [RMD3_HUMAN]	50.21	1	19	19	451	470	52.086	5.09717
Q6PKG0	La-related protein 1 OS=Homo sapiens GN=LARP1 PE=1 SV=2 - [LARP1_HUMAN]	50.18	1	48	54	1012	1096	123.434	8.82178
Q15785	Mitochondrial import receptor subunit TOM34 OS=Homo sapiens GN=TOMM34 PE=1 SV=2 - [TOM34_HUMAN]	50.16	1	14	15	224	309	34.5378	8.98291
Q15599	Na(+)/H(+) exchange regulatory cofactor NHE-RF2 OS=Homo sapiens GN=SLC9A3R2 PE=1 SV=2 - [NHRF2_HUMAN]	50.15	1	17	17	293	337	37.391	7.92822
Q8TEX9	Importin-4 OS=Homo sapiens GN=IPO4 PE=1 SV=2 - [IPO4_HUMAN]	50.14	1	42	42	988	1081	118.64	4.95752
Q96DI7	U5 small nuclear ribonucleoprotein 40 kDa protein OS=Homo sapiens GN=SNRNP40 PE=1 SV=1 - [SNR40_HUMAN]	50.14	1	16	16	311	357	39.2857	8.104
Q9Y6E0	Serine/threonine-protein kinase 24 OS=Homo sapiens GN=STK24 PE=1 SV=1 - [STK24_HUMAN]	50.11	1	10	22	446	443	49.2773	5.69385
Q10471	Polypeptide N-acetylgalactosaminyltransferase 2 OS=Homo sapiens GN=GALNT2 PE=1 SV=1 - [GALT2_HUMAN]	50.09	1	28	30	778	571	64.6915	8.35303
Q9BZZ5	Apoptosis inhibitor 5 OS=Homo sapiens GN=API5 PE=1 SV=3 - [API5_HUMAN]	50	1	26	26	700	524	58.9679	7.34229
P16989	Y-box-binding protein 3 OS=Homo sapiens GN=YBX3 PE=1 SV=4 - [YBOX3_HUMAN]	50	1	10	15	440	372	40.066	9.77393
O14653	Golgi SNAP receptor complex member 2 OS=Homo sapiens GN=GOSR2 PE=1 SV=2 - [GOSR2_HUMAN]	50	1	9	9	223	212	24.7598	8.06006
O00479	High mobility group nucleosome-binding domain-containing protein 4 OS=Homo sapiens GN=HMGN4 PE=1 SV=3 - [HMGN4_HUMAN]	50	1	4	5	130	90	9.53323	10.4771
Q9BUP3	Oxidoreductase HTATIP2 OS=Homo sapiens GN=HTATIP2 PE=1 SV=2 - [HTAI2_HUMAN]	50	1	13	13	187	242	27.032	8.38232
Q86V88	Magnesium-dependent phosphatase 1 OS=Homo sapiens GN=MDP1 PE=1 SV=1 - [MGDP1_HUMAN]	50	1	9	9	158	176	20.0963	6.39209
O95167	NADH dehydrogenase [ubiquinone] 1 alpha subcomplex subunit 3 OS=Homo sapiens GN=NDUFA3 PE=1 SV=1 - [NDUA3_HUMAN]	50	1	4	4	50	84	9.27285	8.45557
P60468	Protein transport protein Sec61 subunit beta OS=Homo sapiens GN=SEC61B PE=1 SV=2 - [SC61B_HUMAN]	50	1	5	5	197	96	9.9681	11.561
Q96EX1	Small integral membrane protein 12 OS=Homo sapiens GN=SMIM12 PE=1 SV=3 - [SIM12_HUMAN]	50	1	5	5	109	92	10.7927	8.44092
Q86Y82	Syntaxin-12 OS=Homo sapiens GN=STX12 PE=1 SV=1 - [STX12_HUMAN]	50	1	13	13	327	276	31.6223	5.59229
P41252	Isoleucine--tRNA ligase, cytoplasmic OS=Homo sapiens GN=IARS PE=1 SV=2 - [SYIC_HUMAN]	50	3	62	64	1443	1262	144.406	6.15088
Q99757	Thioredoxin, mitochondrial OS=Homo sapiens GN=TXN2 PE=1 SV=2 - [THIOM_HUMAN]	50	1	9	9	256	166	18.3716	8.29443
Q9GZR7	ATP-dependent RNA helicase DDX24 OS=Homo sapiens GN=DDX24 PE=1 SV=1 - [DDX24_HUMAN]	49.94	1	37	38	570	859	96.2715	9.05615
O00499	Myc box-dependent-interacting protein 1 OS=Homo sapiens GN=BIN1 PE=1 SV=1 - [BIN1_HUMAN]	49.92	1	24	25	368	593	64.6594	5.05908
O76031	ATP-dependent Clp protease ATP-binding subunit clpX-like, mitochondrial OS=Homo sapiens GN=CLPX PE=1 SV=2 - [CLPX_HUMAN]	49.92	1	25	26	559	633	69.1807	7.57666
Q9NWU1	3-oxoacyl-[acyl-carrier-protein] synthase, mitochondrial OS=Homo sapiens GN=OXSM PE=1 SV=1 - [OXSM_HUMAN]	49.89	1	13	13	188	459	48.8118	7.66455
O15269	Serine palmitoyltransferase 1 OS=Homo sapiens GN=SPTLC1 PE=1 SV=1 - [SPTC1_HUMAN]	49.89	1	23	23	504	473	52.7105	6.01123
Q9BXP5	Serrate RNA effector molecule homolog OS=Homo sapiens GN=SRRT PE=1 SV=1 - [SRRT_HUMAN]	49.89	2	53	55	1193	876	100.604	5.96045
P17612	cAMP-dependent protein kinase catalytic subunit alpha OS=Homo sapiens GN=PRKACA PE=1 SV=2 - [KAPCA_HUMAN]	49.86	1	15	15	303	351	40.564	8.79248
P06493	Cyclin-dependent kinase 1 OS=Homo sapiens GN=CDK1 PE=1 SV=3 - [CDK1_HUMAN]	49.83	1	11	13	222	297	34.0739	8.39697
Q14566	DNA replication licensing factor MCM6 OS=Homo sapiens GN=MCM6 PE=1 SV=1 - [MCM6_HUMAN]	49.82	1	45	45	846	821	92.8312	5.41455
P19387	DNA-directed RNA polymerase II subunit RPB3 OS=Homo sapiens GN=POLR2C PE=1 SV=2 - [RPB3_HUMAN]	49.82	1	10	10	220	275	31.4217	4.91943
P39687	Acidic leucine-rich nuclear phosphoprotein 32 family member A OS=Homo sapiens GN=ANP32A PE=1 SV=1 - [AN32A_HUMAN]	49.8	1	10	18	905	249	28.5683	4.09424
Q06481	Amyloid-like protein 2 OS=Homo sapiens GN=APLP2 PE=1 SV=2 - [APLP2_HUMAN]	49.8	2	35	38	664	763	86.9002	4.79248
P07948	Tyrosine-protein kinase Lyn OS=Homo sapiens GN=LYN PE=1 SV=3 - [LYN_HUMAN]	49.8	1	21	25	576	512	58.5368	7.10791
Q9UFN0	Protein NipSnap homolog 3A OS=Homo sapiens GN=NIPSNAP3A PE=1 SV=2 - [NPS3A_HUMAN]	49.8	1	9	9	123	247	28.4485	9.15869
Q9ULV4	Coronin-1C OS=Homo sapiens GN=CORO1C PE=1 SV=1 - [COR1C_HUMAN]	49.79	1	32	35	1142	474	53.2151	7.07861
P08579	U2 small nuclear ribonucleoprotein B'' OS=Homo sapiens GN=SNRPB2 PE=1 SV=1 - [RU2B_HUMAN]	49.78	1	11	13	294	225	25.4701	9.71533
P42696	RNA-binding protein 34 OS=Homo sapiens GN=RBM34 PE=1 SV=2 - [RBM34_HUMAN]	49.77	1	19	20	340	430	48.5351	10.1108
Q9Y2T2	AP-3 complex subunit mu-1 OS=Homo sapiens GN=AP3M1 PE=1 SV=1 - [AP3M1_HUMAN]	49.76	1	12	14	322	418	46.9093	6.93213
Q14435	Polypeptide N-acetylgalactosaminyltransferase 3 OS=Homo sapiens GN=GALNT3 PE=1 SV=2 - [GALT3_HUMAN]	49.76	1	27	32	580	633	72.5639	7.98682
Q9HBH0	Rho-related GTP-binding protein RhoF OS=Homo sapiens GN=RHOF PE=1 SV=1 - [RHOF_HUMAN]	49.76	1	9	10	150	211	23.6102	8.646
P40429	60S ribosomal protein L13a OS=Homo sapiens GN=RPL13A PE=1 SV=2 - [RL13A_HUMAN]	49.75	2	17	17	797	203	23.5624	10.9312
Q15363	Transmembrane emp24 domain-containing protein 2 OS=Homo sapiens GN=TMED2 PE=1 SV=1 - [TMED2_HUMAN]	49.75	1	13	13	695	201	22.7464	5.17334
Q9Y383	Putative RNA-binding protein Luc7-like 2 OS=Homo sapiens GN=LUC7L2 PE=1 SV=2 - [LC7L2_HUMAN]	49.74	1	17	23	797	392	46.4856	10.0083
O43795	Unconventional myosin-Ib OS=Homo sapiens GN=MYO1B PE=1 SV=3 - [MYO1B_HUMAN]	49.74	1	53	65	1304	1136	131.902	9.37842
P02794	Ferritin heavy chain OS=Homo sapiens GN=FTH1 PE=1 SV=2 - [FRIH_HUMAN]	49.73	1	8	8	97	183	21.2123	5.5542
Q9BVP2	Guanine nucleotide-binding protein-like 3 OS=Homo sapiens GN=GNL3 PE=1 SV=2 - [GNL3_HUMAN]	49.73	2	26	28	656	549	61.9545	9.15869
Q9Y6G9	Cytoplasmic dynein 1 light intermediate chain 1 OS=Homo sapiens GN=DYNC1LI1 PE=1 SV=3 - [DC1L1_HUMAN]	49.71	1	17	18	430	523	56.544	6.41748
Q9Y315	Deoxyribose-phosphate aldolase OS=Homo sapiens GN=DERA PE=1 SV=2 - [DEOC_HUMAN]	49.69	1	13	13	196	318	35.2085	8.93896
O95340	Bifunctional 3'-phosphoadenosine 5'-phosphosulfate synthase 2 OS=Homo sapiens GN=PAPSS2 PE=1 SV=2 - [PAPS2_HUMAN]	49.67	1	23	27	475	614	69.4566	8.03076
Q687X5	Metalloreductase STEAP4 OS=Homo sapiens GN=STEAP4 PE=1 SV=1 - [STEA4_HUMAN]	49.67	1	24	24	807	459	51.9475	9.29053
Q9UBV2	Protein sel-1 homolog 1 OS=Homo sapiens GN=SEL1L PE=1 SV=3 - [SE1L1_HUMAN]	49.62	1	27	27	521	794	88.6985	5.38916
P0C7P0	CDGSH iron-sulfur domain-containing protein 3, mitochondrial OS=Homo sapiens GN=CISD3 PE=1 SV=1 - [CISD3_HUMAN]	49.61	1	9	9	117	127	14.2064	10.5503
P52306	Rap1 GTPase-GDP dissociation stimulator 1 OS=Homo sapiens GN=RAP1GDS1 PE=1 SV=3 - [GDS1_HUMAN]	49.59	3	22	26	693	607	66.2745	5.31299
P42766	60S ribosomal protein L35 OS=Homo sapiens GN=RPL35 PE=1 SV=2 - [RL35_HUMAN]	49.59	1	7	12	467	123	14.5426	11.0483
P11717	Cation-independent mannose-6-phosphate receptor OS=Homo sapiens GN=IGF2R PE=1 SV=3 - [MPRI_HUMAN]	49.58	1	104	105	1747	2491	274.199	5.93506
Q7Z2W4	Zinc finger CCCH-type antiviral protein 1 OS=Homo sapiens GN=ZC3HAV1 PE=1 SV=3 - [ZCCHV_HUMAN]	49.56	1	37	38	562	902	101.367	8.39697
O14734	Acyl-coenzyme A thioesterase 8 OS=Homo sapiens GN=ACOT8 PE=1 SV=1 - [ACOT8_HUMAN]	49.53	1	12	12	234	319	35.891	7.56201
Q9BQS8	FYVE and coiled-coil domain-containing protein 1 OS=Homo sapiens GN=FYCO1 PE=1 SV=3 - [FYCO1_HUMAN]	49.53	2	63	65	1183	1478	166.879	4.91943
Q9Y3U8	60S ribosomal protein L36 OS=Homo sapiens GN=RPL36 PE=1 SV=3 - [RL36_HUMAN]	49.52	1	9	10	412	105	12.2459	11.5903
Q13148	TAR DNA-binding protein 43 OS=Homo sapiens GN=TARDBP PE=1 SV=1 - [TADBP_HUMAN]	49.52	1	22	22	655	414	44.7113	6.18896
Q9H307	Pinin OS=Homo sapiens GN=PNN PE=1 SV=4 - [PININ_HUMAN]	49.51	1	41	44	841	717	81.565	7.13721
O75534	Cold shock domain-containing protein E1 OS=Homo sapiens GN=CSDE1 PE=1 SV=2 - [CSDE1_HUMAN]	49.5	1	42	43	716	798	88.8289	6.25244
P84098	60S ribosomal protein L19 OS=Homo sapiens GN=RPL19 PE=1 SV=1 - [RL19_HUMAN]	49.49	2	16	18	755	196	23.4512	11.4731
Q9Y613	FH1/FH2 domain-containing protein 1 OS=Homo sapiens GN=FHOD1 PE=1 SV=3 - [FHOD1_HUMAN]	49.48	2	44	45	964	1164	126.473	6.39209
O95470	Sphingosine-1-phosphate lyase 1 OS=Homo sapiens GN=SGPL1 PE=1 SV=3 - [SGPL1_HUMAN]	49.47	1	27	28	521	568	63.4827	9.15869
Q14137	Ribosome biogenesis protein BOP1 OS=Homo sapiens GN=BOP1 PE=1 SV=2 - [BOP1_HUMAN]	49.46	1	29	29	494	746	83.5772	6.18896
P22676	Calretinin OS=Homo sapiens GN=CALB2 PE=2 SV=2 - [CALB2_HUMAN]	49.45	4	12	14	198	271	31.5196	5.14795
Q9UJC3	Protein Hook homolog 1 OS=Homo sapiens GN=HOOK1 PE=1 SV=2 - [HOOK1_HUMAN]	49.45	1	30	32	521	728	84.5948	5.14795
Q9UGM6	Tryptophan--tRNA ligase, mitochondrial OS=Homo sapiens GN=WARS2 PE=1 SV=1 - [SYWM_HUMAN]	49.44	1	13	13	217	360	40.1214	9.27588
Q9NP92	28S ribosomal protein S30, mitochondrial OS=Homo sapiens GN=MRPS30 PE=1 SV=2 - [RT30_HUMAN]	49.43	1	16	16	259	439	50.3328	7.97217
O95989	Diphosphoinositol polyphosphate phosphohydrolase 1 OS=Homo sapiens GN=NUDT3 PE=1 SV=1 - [NUDT3_HUMAN]	49.42	1	6	7	98	172	19.4587	6.34131
O75600	2-amino-3-ketobutyrate coenzyme A ligase, mitochondrial OS=Homo sapiens GN=GCAT PE=1 SV=1 - [KBL_HUMAN]	49.4	1	14	14	183	419	45.2562	8.04541
Q8WUM0	Nuclear pore complex protein Nup133 OS=Homo sapiens GN=NUP133 PE=1 SV=2 - [NU133_HUMAN]	49.39	1	41	42	624	1156	128.898	5.09717
Q15397	Pumilio homolog 3 OS=Homo sapiens GN=PUM3 PE=1 SV=3 - [PUM3_HUMAN]	49.38	2	31	31	628	648	73.5383	9.64209
Q99547	M-phase phosphoprotein 6 OS=Homo sapiens GN=MPHOSPH6 PE=1 SV=2 - [MPH6_HUMAN]	49.38	1	6	6	82	160	19.0116	5.19873
Q9BPY8	Homeodomain-only protein OS=Homo sapiens GN=HOPX PE=1 SV=1 - [HOP_HUMAN]	49.32	1	6	6	141	73	8.255	4.80518
P45954	Short/branched chain specific acyl-CoA dehydrogenase, mitochondrial OS=Homo sapiens GN=ACADSB PE=1 SV=1 - [ACDSB_HUMAN]	49.31	1	19	19	570	432	47.4553	6.99072
Q4VC31	Coiled-coil domain-containing protein 58 OS=Homo sapiens GN=CCDC58 PE=1 SV=1 - [CCD58_HUMAN]	49.31	1	8	8	418	144	16.6095	7.81104
Q969X5	Endoplasmic reticulum-Golgi intermediate compartment protein 1 OS=Homo sapiens GN=ERGIC1 PE=1 SV=1 - [ERGI1_HUMAN]	49.31	1	15	15	435	290	32.5715	7.06396
P09601	Heme oxygenase 1 OS=Homo sapiens GN=HMOX1 PE=1 SV=1 - [HMOX1_HUMAN]	49.31	1	13	13	298	288	32.798	8.25049
Q6L8Q7	2',5'-phosphodiesterase 12 OS=Homo sapiens GN=PDE12 PE=1 SV=2 - [PDE12_HUMAN]	49.26	1	20	20	356	609	67.3089	6.56592
Q13938	Calcyphosin OS=Homo sapiens GN=CAPS PE=1 SV=1 - [CAYP1_HUMAN]	49.21	1	11	11	195	189	20.9543	4.89404
Q9HB07	UPF0160 protein MYG1, mitochondrial OS=Homo sapiens GN=C12orf10 PE=1 SV=2 - [MYG1_HUMAN]	49.2	1	13	13	290	376	42.4224	6.66846
Q8TCS8	Polyribonucleotide nucleotidyltransferase 1, mitochondrial OS=Homo sapiens GN=PNPT1 PE=1 SV=2 - [PNPT1_HUMAN]	49.17	1	33	34	561	783	85.8966	7.76709
Q9BSH4	Translational activator of cytochrome c oxidase 1 OS=Homo sapiens GN=TACO1 PE=1 SV=1 - [TACO1_HUMAN]	49.16	1	13	13	193	297	32.4567	8.1333
Q14353	Guanidinoacetate N-methyltransferase OS=Homo sapiens GN=GAMT PE=1 SV=1 - [GAMT_HUMAN]	49.15	1	8	8	107	236	26.3011	6.13818
O95202	LETM1 and EF-hand domain-containing protein 1, mitochondrial OS=Homo sapiens GN=LETM1 PE=1 SV=1 - [LETM1_HUMAN]	49.12	1	36	38	1087	739	83.302	6.69775
Q9Y6M1	Insulin-like growth factor 2 mRNA-binding protein 2 OS=Homo sapiens GN=IGF2BP2 PE=1 SV=2 - [IF2B2_HUMAN]	49.08	2	23	28	812	599	66.0806	8.45557
P20338	Ras-related protein Rab-4A OS=Homo sapiens GN=RAB4A PE=1 SV=3 - [RAB4A_HUMAN]	49.08	1	4	8	320	218	24.3742	6.07471
P17812	CTP synthase 1 OS=Homo sapiens GN=CTPS1 PE=1 SV=2 - [PYRG1_HUMAN]	49.07	2	22	27	631	591	66.648	6.45557
P42224	Signal transducer and activator of transcription 1-alpha/beta OS=Homo sapiens GN=STAT1 PE=1 SV=2 - [STAT1_HUMAN]	49.07	2	34	35	689	750	87.2795	6.04932
P83881	60S ribosomal protein L36a OS=Homo sapiens GN=RPL36A PE=1 SV=2 - [RL36A_HUMAN]	49.06	1	2	8	231	106	12.4328	10.5796
Q969Q0	60S ribosomal protein L36a-like OS=Homo sapiens GN=RPL36AL PE=1 SV=3 - [RL36L_HUMAN]	49.06	1	2	8	234	106	12.4608	10.6528
Q96GG9	DCN1-like protein 1 OS=Homo sapiens GN=DCUN1D1 PE=1 SV=1 - [DCNL1_HUMAN]	49.03	2	13	14	269	259	30.1051	5.33838
Q12929	Epidermal growth factor receptor kinase substrate 8 OS=Homo sapiens GN=EPS8 PE=1 SV=1 - [EPS8_HUMAN]	49.03	1	35	35	626	822	91.8244	7.50342
Q86U42	Polyadenylate-binding protein 2 OS=Homo sapiens GN=PABPN1 PE=1 SV=3 - [PABP2_HUMAN]	49.02	1	13	13	385	306	32.729	5.05908
P62158	Calmodulin OS=Homo sapiens GN=CALM1 PE=1 SV=2 - [CALM_HUMAN]	48.99	1	8	10	401	149	16.8268	4.22119
Q6PI48	Aspartate--tRNA ligase, mitochondrial OS=Homo sapiens GN=DARS2 PE=1 SV=1 - [SYDM_HUMAN]	48.99	6	30	32	769	645	73.5161	8.01611
O15382	Branched-chain-amino-acid aminotransferase, mitochondrial OS=Homo sapiens GN=BCAT2 PE=1 SV=2 - [BCAT2_HUMAN]	48.98	1	21	21	518	392	44.2591	8.646
P07305	Histone H1.0 OS=Homo sapiens GN=H1F0 PE=1 SV=3 - [H10_HUMAN]	48.97	1	18	19	881	194	20.8502	10.8433
Q8NBX0	Saccharopine dehydrogenase-like oxidoreductase OS=Homo sapiens GN=SCCPDH PE=1 SV=1 - [SCPDL_HUMAN]	48.95	1	19	19	539	429	47.1215	9.14404
O75379	Vesicle-associated membrane protein 4 OS=Homo sapiens GN=VAMP4 PE=1 SV=2 - [VAMP4_HUMAN]	48.94	1	6	6	59	141	16.3865	7.34229
O75648	Mitochondrial tRNA-specific 2-thiouridylase 1 OS=Homo sapiens GN=TRMU PE=1 SV=2 - [MTU1_HUMAN]	48.93	1	19	19	285	421	47.7142	8.03076
Q86X76	Nitrilase homolog 1 OS=Homo sapiens GN=NIT1 PE=1 SV=2 - [NIT1_HUMAN]	48.93	1	15	15	199	327	35.8732	7.73779
Q00325	Phosphate carrier protein, mitochondrial OS=Homo sapiens GN=SLC25A3 PE=1 SV=2 - [MPCP_HUMAN]	48.9	1	24	24	1112	362	40.0687	9.37842
O00330	Pyruvate dehydrogenase protein X component, mitochondrial OS=Homo sapiens GN=PDHX PE=1 SV=3 - [ODPX_HUMAN]	48.9	1	21	21	289	501	54.0888	8.66064
Q9NR50	Translation initiation factor eIF-2B subunit gamma OS=Homo sapiens GN=EIF2B3 PE=1 SV=1 - [EI2BG_HUMAN]	48.89	1	20	21	273	452	50.208	6.46826
O43617	Trafficking protein particle complex subunit 3 OS=Homo sapiens GN=TRAPPC3 PE=1 SV=1 - [TPPC3_HUMAN]	48.89	1	9	9	168	180	20.2611	4.95752
Q8TE77	Protein phosphatase Slingshot homolog 3 OS=Homo sapiens GN=SSH3 PE=1 SV=2 - [SSH3_HUMAN]	48.86	1	26	26	521	659	72.9505	5.30029
Q8IVF2	Protein AHNAK2 OS=Homo sapiens GN=AHNAK2 PE=1 SV=2 - [AHNK2_HUMAN]	48.84	1	139	141	2754	5795	616.242	5.36377
P50914	60S ribosomal protein L14 OS=Homo sapiens GN=RPL14 PE=1 SV=4 - [RL14_HUMAN]	48.84	1	11	12	509	215	23.417	10.9312
O00584	Ribonuclease T2 OS=Homo sapiens GN=RNASET2 PE=1 SV=2 - [RNT2_HUMAN]	48.83	1	11	11	154	256	29.4618	7.07861
O00622	Protein CYR61 OS=Homo sapiens GN=CYR61 PE=1 SV=1 - [CYR61_HUMAN]	48.82	1	18	18	289	381	41.9983	8.20654
Q04323	UBX domain-containing protein 1 OS=Homo sapiens GN=UBXN1 PE=1 SV=2 - [UBXN1_HUMAN]	48.82	1	16	16	296	297	33.3049	5.24951
O00462	Beta-mannosidase OS=Homo sapiens GN=MANBA PE=2 SV=3 - [MANBA_HUMAN]	48.81	1	36	36	748	879	100.831	5.51611
Q8N7H5	RNA polymerase II-associated factor 1 homolog OS=Homo sapiens GN=PAF1 PE=1 SV=2 - [PAF1_HUMAN]	48.78	1	24	24	320	531	59.9391	4.62744
Q6DKI1	60S ribosomal protein L7-like 1 OS=Homo sapiens GN=RPL7L1 PE=1 SV=1 - [RL7L_HUMAN]	48.78	1	13	13	254	246	28.6431	10.5063
Q92925	SWI/SNF-related matrix-associated actin-dependent regulator of chromatin subfamily D member 2 OS=Homo sapiens GN=SMARCD2 PE=1 SV=3 - [SMRD2_HUMAN]	48.78	1	17	19	373	531	58.8836	9.64209
Q15717	ELAV-like protein 1 OS=Homo sapiens GN=ELAVL1 PE=1 SV=2 - [ELAV1_HUMAN]	48.77	1	14	15	566	326	36.0692	9.17334
P51151	Ras-related protein Rab-9A OS=Homo sapiens GN=RAB9A PE=1 SV=1 - [RAB9A_HUMAN]	48.76	1	6	6	144	201	22.8232	5.46533
Q9BUT9	Protein FAM195A OS=Homo sapiens GN=FAM195A PE=1 SV=2 - [F195A_HUMAN]	48.75	1	4	4	52	160	17.817	9.40771
Q9BV19	Uncharacterized protein C1orf50 OS=Homo sapiens GN=C1orf50 PE=1 SV=2 - [CA050_HUMAN]	48.74	1	8	8	110	199	21.863	5.88428
Q6NZY4	Zinc finger CCHC domain-containing protein 8 OS=Homo sapiens GN=ZCCHC8 PE=1 SV=2 - [ZCHC8_HUMAN]	48.66	1	24	24	260	707	78.5285	4.86865
Q32MZ4	Leucine-rich repeat flightless-interacting protein 1 OS=Homo sapiens GN=LRRFIP1 PE=1 SV=2 - [LRRF1_HUMAN]	48.64	1	32	33	796	808	89.1987	4.65283
Q99961	Endophilin-A2 OS=Homo sapiens GN=SH3GL1 PE=1 SV=1 - [SH3G1_HUMAN]	48.64	1	19	19	401	368	41.464	5.42725
Q5J8M3	ER membrane protein complex subunit 4 OS=Homo sapiens GN=EMC4 PE=1 SV=2 - [EMC4_HUMAN]	48.63	1	6	6	135	183	20.0732	8.6167
Q96I25	Splicing factor 45 OS=Homo sapiens GN=RBM17 PE=1 SV=1 - [SPF45_HUMAN]	48.63	1	19	21	341	401	44.9339	5.97314
Q8N4A0	Polypeptide N-acetylgalactosaminyltransferase 4 OS=Homo sapiens GN=GALNT4 PE=1 SV=2 - [GALT4_HUMAN]	48.62	2	26	29	447	578	66.6235	7.60596
P42330	Aldo-keto reductase family 1 member C3 OS=Homo sapiens GN=AKR1C3 PE=1 SV=4 - [AK1C3_HUMAN]	48.61	2	3	16	221	323	36.8298	7.94287
O60888	Protein CutA OS=Homo sapiens GN=CUTA PE=1 SV=2 - [CUTA_HUMAN]	48.6	1	6	6	229	179	19.1041	5.50342
Q9NY61	Protein AATF OS=Homo sapiens GN=AATF PE=1 SV=1 - [AATF_HUMAN]	48.57	1	21	22	332	560	63.0943	4.94482
P19784	Casein kinase II subunit alpha' OS=Homo sapiens GN=CSNK2A2 PE=1 SV=1 - [CSK22_HUMAN]	48.57	1	14	17	289	350	41.1871	8.55811
Q9UNX4	WD repeat-containing protein 3 OS=Homo sapiens GN=WDR3 PE=1 SV=1 - [WDR3_HUMAN]	48.57	1	40	40	791	943	106.032	6.63916
P28062	Proteasome subunit beta type-8 OS=Homo sapiens GN=PSMB8 PE=1 SV=3 - [PSB8_HUMAN]	48.55	1	10	12	249	276	30.3346	7.43018
P49247	Ribose-5-phosphate isomerase OS=Homo sapiens GN=RPIA PE=1 SV=3 - [RPIA_HUMAN]	48.55	1	12	12	216	311	33.248	8.54346
P15559	NAD(P)H dehydrogenase [quinone] 1 OS=Homo sapiens GN=NQO1 PE=1 SV=1 - [NQO1_HUMAN]	48.54	1	20	20	1032	274	30.848	8.88037
Q9BU68	Proline-rich protein 15-like protein OS=Homo sapiens GN=PRR15L PE=3 SV=1 - [PR15L_HUMAN]	48.54	1	2	2	30	103	11.6981	9.49561
Q8N3Y7	Epidermal retinol dehydrogenase 2 OS=Homo sapiens GN=SDR16C5 PE=2 SV=2 - [RDHE2_HUMAN]	48.54	1	18	19	541	309	34.0728	8.45557
Q53H96	Pyrroline-5-carboxylate reductase 3 OS=Homo sapiens GN=PYCRL PE=1 SV=3 - [P5CR3_HUMAN]	48.54	1	10	10	302	274	28.6449	7.72314
P05026	Sodium/potassium-transporting ATPase subunit beta-1 OS=Homo sapiens GN=ATP1B1 PE=1 SV=1 - [AT1B1_HUMAN]	48.51	1	16	16	639	303	35.0389	8.52881
Q4G0F5	Vacuolar protein sorting-associated protein 26B OS=Homo sapiens GN=VPS26B PE=1 SV=2 - [VP26B_HUMAN]	48.51	1	12	14	179	336	39.1302	7.35693
P43353	Aldehyde dehydrogenase family 3 member B1 OS=Homo sapiens GN=ALDH3B1 PE=1 SV=1 - [AL3B1_HUMAN]	48.5	1	17	19	386	468	51.8066	7.62061
P06756	Integrin alpha-V OS=Homo sapiens GN=ITGAV PE=1 SV=2 - [ITAV_HUMAN]	48.47	1	45	45	1039	1048	115.964	5.68115
Q08378	Golgin subfamily A member 3 OS=Homo sapiens GN=GOLGA3 PE=1 SV=2 - [GOGA3_HUMAN]	48.46	1	61	62	1073	1498	167.252	5.43994
Q8TED0	U3 small nucleolar RNA-associated protein 15 homolog OS=Homo sapiens GN=UTP15 PE=1 SV=3 - [UTP15_HUMAN]	48.46	1	27	27	459	518	58.3786	9.11475
Q9Y2S6	Translation machinery-associated protein 7 OS=Homo sapiens GN=TMA7 PE=1 SV=1 - [TMA7_HUMAN]	48.44	1	4	5	90	64	7.06193	9.99365
P06753	Tropomyosin alpha-3 chain OS=Homo sapiens GN=TPM3 PE=1 SV=2 - [TPM3_HUMAN]	48.42	1	7	23	938	285	32.9298	4.71631
Q8IY81	pre-rRNA processing protein FTSJ3 OS=Homo sapiens GN=FTSJ3 PE=1 SV=2 - [SPB1_HUMAN]	48.41	1	33	34	761	847	96.4992	8.39697
P30622	CAP-Gly domain-containing linker protein 1 OS=Homo sapiens GN=CLIP1 PE=1 SV=2 - [CLIP1_HUMAN]	48.4	1	61	71	1061	1438	162.147	5.36377
P30419	Glycylpeptide N-tetradecanoyltransferase 1 OS=Homo sapiens GN=NMT1 PE=1 SV=2 - [NMT1_HUMAN]	48.39	1	16	24	606	496	56.7699	7.79639
Q13428	Treacle protein OS=Homo sapiens GN=TCOF1 PE=1 SV=3 - [TCOF_HUMAN]	48.39	2	75	77	1783	1488	152.015	9.0415
P07858	Cathepsin B OS=Homo sapiens GN=CTSB PE=1 SV=3 - [CATB_HUMAN]	48.38	1	20	20	636	339	37.7968	6.30322
P46939	Utrophin OS=Homo sapiens GN=UTRN PE=1 SV=2 - [UTRO_HUMAN]	48.38	3	147	151	2803	3433	394.22	5.32568
Q9NQE9	Histidine triad nucleotide-binding protein 3 OS=Homo sapiens GN=HINT3 PE=1 SV=1 - [HINT3_HUMAN]	48.35	1	6	6	97	182	20.3481	6.59521
Q969Z0	Protein TBRG4 OS=Homo sapiens GN=TBRG4 PE=1 SV=1 - [TBRG4_HUMAN]	48.34	1	25	25	450	631	70.6934	7.41553
P80303	Nucleobindin-2 OS=Homo sapiens GN=NUCB2 PE=1 SV=2 - [NUCB2_HUMAN]	48.33	1	20	22	401	420	50.1643	5.12256
Q9Y2W6	Tudor and KH domain-containing protein OS=Homo sapiens GN=TDRKH PE=1 SV=2 - [TDRKH_HUMAN]	48.31	1	20	21	341	561	62.0074	5.021
Q9Y2V2	Calcium-regulated heat-stable protein 1 OS=Homo sapiens GN=CARHSP1 PE=1 SV=2 - [CHSP1_HUMAN]	48.3	1	4	4	87	147	15.882	8.20654
Q13310	Polyadenylate-binding protein 4 OS=Homo sapiens GN=PABPC4 PE=1 SV=1 - [PABP4_HUMAN]	48.29	1	22	42	1290	644	70.7381	9.26123
P56378	6.8 kDa mitochondrial proteolipid OS=Homo sapiens GN=MP68 PE=1 SV=1 - [68MP_HUMAN]	48.28	1	2	3	109	58	6.65759	10.0815
Q9H6T0	Epithelial splicing regulatory protein 2 OS=Homo sapiens GN=ESRP2 PE=1 SV=1 - [ESRP2_HUMAN]	48.28	1	24	28	261	727	78.3511	6.7124
O75832	26S proteasome non-ATPase regulatory subunit 10 OS=Homo sapiens GN=PSMD10 PE=1 SV=1 - [PSD10_HUMAN]	48.23	1	11	13	217	226	24.4124	6.1001
P62273	40S ribosomal protein S29 OS=Homo sapiens GN=RPS29 PE=1 SV=2 - [RS29_HUMAN]	48.21	1	5	5	118	56	6.6723	10.1255
Q9BUJ2	Heterogeneous nuclear ribonucleoprotein U-like protein 1 OS=Homo sapiens GN=HNRNPUL1 PE=1 SV=2 - [HNRL1_HUMAN]	48.13	1	39	41	856	856	95.6793	6.91748
Q9NPL8	Complex I assembly factor TIMMDC1, mitochondrial OS=Homo sapiens GN=TIMMDC1 PE=1 SV=2 - [TIDC1_HUMAN]	48.07	2	13	14	133	285	32.1578	8.49951
P55036	26S proteasome non-ATPase regulatory subunit 4 OS=Homo sapiens GN=PSMD4 PE=1 SV=1 - [PSMD4_HUMAN]	48.01	1	19	19	504	377	40.7112	4.79248
O43583	Density-regulated protein OS=Homo sapiens GN=DENR PE=1 SV=2 - [DENR_HUMAN]	47.98	1	10	10	395	198	22.0781	5.30029
Q14554	Protein disulfide-isomerase A5 OS=Homo sapiens GN=PDIA5 PE=1 SV=1 - [PDIA5_HUMAN]	47.98	1	25	25	469	519	59.5561	7.91357
O75116	Rho-associated protein kinase 2 OS=Homo sapiens GN=ROCK2 PE=1 SV=4 - [ROCK2_HUMAN]	47.98	1	53	62	848	1388	160.799	6.02393
Q969J3	Loss of heterozygosity 12 chromosomal region 1 protein OS=Homo sapiens GN=LOH12CR1 PE=1 SV=1 - [L12R1_HUMAN]	47.96	1	7	7	83	196	22.2084	6.354
Q9BZL1	Ubiquitin-like protein 5 OS=Homo sapiens GN=UBL5 PE=1 SV=1 - [UBL5_HUMAN]	47.95	1	4	4	53	73	8.54143	8.44092
Q15118	[Pyruvate dehydrogenase (acetyl-transferring)] kinase isozyme 1, mitochondrial OS=Homo sapiens GN=PDK1 PE=1 SV=1 - [PDK1_HUMAN]	47.94	1	16	20	279	436	49.213	8.80713
O60828	Polyglutamine-binding protein 1 OS=Homo sapiens GN=PQBP1 PE=1 SV=1 - [PQBP1_HUMAN]	47.92	1	13	13	194	265	30.454	6.32861
Q16850	Lanosterol 14-alpha demethylase OS=Homo sapiens GN=CYP51A1 PE=1 SV=3 - [CP51A_HUMAN]	47.91	1	22	22	403	503	56.7695	8.52881
Q86VS8	Protein Hook homolog 3 OS=Homo sapiens GN=HOOK3 PE=1 SV=2 - [HOOK3_HUMAN]	47.91	1	26	27	371	718	83.0744	5.17334
P46087	Probable 28S rRNA (cytosine(4447)-C(5))-methyltransferase OS=Homo sapiens GN=NOP2 PE=1 SV=2 - [NOP2_HUMAN]	47.91	1	37	38	765	812	89.2471	9.23193
O00303	Eukaryotic translation initiation factor 3 subunit F OS=Homo sapiens GN=EIF3F PE=1 SV=1 - [EIF3F_HUMAN]	47.9	1	13	13	436	357	37.5402	5.45264
P83876	Thioredoxin-like protein 4A OS=Homo sapiens GN=TXNL4A PE=1 SV=1 - [TXN4A_HUMAN]	47.89	1	6	6	80	142	16.7752	5.84619
Q96JB5	CDK5 regulatory subunit-associated protein 3 OS=Homo sapiens GN=CDK5RAP3 PE=1 SV=2 - [CK5P3_HUMAN]	47.83	2	21	24	600	506	56.885	4.75439
Q96DZ1	Endoplasmic reticulum lectin 1 OS=Homo sapiens GN=ERLEC1 PE=1 SV=1 - [ERLEC_HUMAN]	47.83	1	20	21	297	483	54.8233	6.27783
Q92785	Zinc finger protein ubi-d4 OS=Homo sapiens GN=DPF2 PE=1 SV=2 - [REQU_HUMAN]	47.83	1	16	18	358	391	44.1272	6.32861
Q9Y2Z4	Tyrosine--tRNA ligase, mitochondrial OS=Homo sapiens GN=YARS2 PE=1 SV=2 - [SYYM_HUMAN]	47.8	1	20	21	512	477	53.1657	8.98291
P63172	Dynein light chain Tctex-type 1 OS=Homo sapiens GN=DYNLT1 PE=1 SV=1 - [DYLT1_HUMAN]	47.79	1	4	4	94	113	12.444	5.08447
P48729	Casein kinase I isoform alpha OS=Homo sapiens GN=CSNK1A1 PE=1 SV=2 - [KC1A_HUMAN]	47.77	2	14	15	333	337	38.8899	9.56885
P62875	DNA-directed RNA polymerases I, II, and III subunit RPABC5 OS=Homo sapiens GN=POLR2L PE=1 SV=1 - [RPAB5_HUMAN]	47.76	1	4	4	75	67	7.63999	7.76709
Q9Y2R4	Probable ATP-dependent RNA helicase DDX52 OS=Homo sapiens GN=DDX52 PE=1 SV=3 - [DDX52_HUMAN]	47.75	1	23	24	473	599	67.4559	9.67139
Q9H0B6	Kinesin light chain 2 OS=Homo sapiens GN=KLC2 PE=1 SV=1 - [KLC2_HUMAN]	47.75	1	19	29	528	622	68.8923	7.15186
O75394	39S ribosomal protein L33, mitochondrial OS=Homo sapiens GN=MRPL33 PE=1 SV=1 - [RM33_HUMAN]	47.69	2	3	3	87	65	7.61427	10.7993
P42126	Enoyl-CoA delta isomerase 1, mitochondrial OS=Homo sapiens GN=ECI1 PE=1 SV=1 - [ECI1_HUMAN]	47.68	1	15	15	611	302	32.7952	8.54346
Q9UMX5	Neudesin OS=Homo sapiens GN=NENF PE=1 SV=1 - [NENF_HUMAN]	47.67	1	7	7	53	172	18.8448	5.69385
P05165	Propionyl-CoA carboxylase alpha chain, mitochondrial OS=Homo sapiens GN=PCCA PE=1 SV=4 - [PCCA_HUMAN]	47.66	3	28	30	560	728	80.0081	7.51807
P48307	Tissue factor pathway inhibitor 2 OS=Homo sapiens GN=TFPI2 PE=1 SV=1 - [TFPI2_HUMAN]	47.66	1	9	9	128	235	26.916	8.52881
P33316	Deoxyuridine 5'-triphosphate nucleotidohydrolase, mitochondrial OS=Homo sapiens GN=DUT PE=1 SV=4 - [DUT_HUMAN]	47.62	1	12	12	338	252	26.5466	9.36377
Q9NVH1	DnaJ homolog subfamily C member 11 OS=Homo sapiens GN=DNAJC11 PE=1 SV=2 - [DJC11_HUMAN]	47.58	1	23	23	512	559	63.2387	8.39697
Q92974	Rho guanine nucleotide exchange factor 2 OS=Homo sapiens GN=ARHGEF2 PE=1 SV=4 - [ARHG2_HUMAN]	47.57	1	41	43	664	986	111.473	7.26904
Q99439	Calponin-2 OS=Homo sapiens GN=CNN2 PE=1 SV=4 - [CNN2_HUMAN]	47.57	1	12	15	558	309	33.6753	7.32764
Q14690	Protein RRP5 homolog OS=Homo sapiens GN=PDCD11 PE=1 SV=3 - [RRP5_HUMAN]	47.57	1	78	78	1548	1871	208.57	8.86572
Q10567	AP-1 complex subunit beta-1 OS=Homo sapiens GN=AP1B1 PE=1 SV=2 - [AP1B1_HUMAN]	47.52	3	25	53	1690	949	104.57	5.05908
Q9P0I2	ER membrane protein complex subunit 3 OS=Homo sapiens GN=EMC3 PE=1 SV=3 - [EMC3_HUMAN]	47.51	1	11	11	175	261	29.9324	6.81494
Q92734	Protein TFG OS=Homo sapiens GN=TFG PE=1 SV=2 - [TFG_HUMAN]	47.5	2	18	20	796	400	43.4212	5.09717
Q7L576	Cytoplasmic FMR1-interacting protein 1 OS=Homo sapiens GN=CYFIP1 PE=1 SV=1 - [CYFP1_HUMAN]	47.49	2	31	57	1207	1253	145.089	6.90283
Q8WWY3	U4/U6 small nuclear ribonucleoprotein Prp31 OS=Homo sapiens GN=PRPF31 PE=1 SV=2 - [PRP31_HUMAN]	47.49	2	19	19	456	499	55.4214	5.78271
P49662	Caspase-4 OS=Homo sapiens GN=CASP4 PE=1 SV=1 - [CASP4_HUMAN]	47.48	1	14	14	214	377	43.2345	5.99854
Q96HC4	PDZ and LIM domain protein 5 OS=Homo sapiens GN=PDLIM5 PE=1 SV=5 - [PDLI5_HUMAN]	47.48	1	25	26	607	596	63.9045	8.20654
P52298	Nuclear cap-binding protein subunit 2 OS=Homo sapiens GN=NCBP2 PE=1 SV=1 - [NCBP2_HUMAN]	47.44	1	7	7	106	156	17.9898	8.20654
Q9Y3Z3	Deoxynucleoside triphosphate triphosphohydrolase SAMHD1 OS=Homo sapiens GN=SAMHD1 PE=1 SV=2 - [SAMH1_HUMAN]	47.44	1	25	25	348	626	72.1548	7.13721
P48556	26S proteasome non-ATPase regulatory subunit 8 OS=Homo sapiens GN=PSMD8 PE=1 SV=2 - [PSMD8_HUMAN]	47.43	1	18	19	457	350	39.5868	9.70068
P61927	60S ribosomal protein L37 OS=Homo sapiens GN=RPL37 PE=1 SV=2 - [RL37_HUMAN]	47.42	1	9	9	176	97	11.0709	11.7368
Q969H8	Myeloid-derived growth factor OS=Homo sapiens GN=MYDGF PE=1 SV=1 - [MYDGF_HUMAN]	47.4	1	10	10	283	173	18.7833	6.68311
Q9UKG1	DCC-interacting protein 13-alpha OS=Homo sapiens GN=APPL1 PE=1 SV=1 - [DP13A_HUMAN]	47.39	1	24	26	354	709	79.6136	5.41455
P57729	Ras-related protein Rab-38 OS=Homo sapiens GN=RAB38 PE=1 SV=1 - [RAB38_HUMAN]	47.39	1	8	10	258	211	23.697	7.76709
Q9BZE9	Tether containing UBX domain for GLUT4 OS=Homo sapiens GN=ASPSCR1 PE=1 SV=1 - [ASPC1_HUMAN]	47.38	1	18	18	242	553	60.1458	6.63916
P48163	NADP-dependent malic enzyme OS=Homo sapiens GN=ME1 PE=1 SV=1 - [MAOX_HUMAN]	47.38	1	21	23	340	572	64.1091	6.12549
P50552	Vasodilator-stimulated phosphoprotein OS=Homo sapiens GN=VASP PE=1 SV=3 - [VASP_HUMAN]	47.37	1	22	24	570	380	39.8051	8.93896
P51580	Thiopurine S-methyltransferase OS=Homo sapiens GN=TPMT PE=1 SV=1 - [TPMT_HUMAN]	47.35	1	11	11	232	245	28.1621	6.22705
Q8N766	ER membrane protein complex subunit 1 OS=Homo sapiens GN=EMC1 PE=1 SV=1 - [EMC1_HUMAN]	47.33	1	37	38	896	993	111.689	7.66455
O00401	Neural Wiskott-Aldrich syndrome protein OS=Homo sapiens GN=WASL PE=1 SV=2 - [WASL_HUMAN]	47.33	1	20	20	313	505	54.7927	7.92822
Q13620	Cullin-4B OS=Homo sapiens GN=CUL4B PE=1 SV=4 - [CUL4B_HUMAN]	47.32	2	33	48	912	913	103.916	7.37158
Q9Y2G5	GDP-fucose protein O-fucosyltransferase 2 OS=Homo sapiens GN=POFUT2 PE=1 SV=3 - [OFUT2_HUMAN]	47.32	1	19	20	255	429	49.9443	6.59521
Q04446	1,4-alpha-glucan-branching enzyme OS=Homo sapiens GN=GBE1 PE=1 SV=3 - [GLGB_HUMAN]	47.29	2	31	31	666	702	80.4226	6.31592
Q9NX55	Huntingtin-interacting protein K OS=Homo sapiens GN=HYPK PE=1 SV=2 - [HYPK_HUMAN]	47.29	1	6	7	196	129	14.6564	4.93213
Q9BTM1	Histone H2A.J OS=Homo sapiens GN=H2AFJ PE=1 SV=1 - [H2AJ_HUMAN]	47.29	1	1	11	2532	129	14.0109	10.9019
Q6P1M0	Long-chain fatty acid transport protein 4 OS=Homo sapiens GN=SLC27A4 PE=1 SV=1 - [S27A4_HUMAN]	47.28	1	26	29	448	643	72.0181	8.47021
Q14165	Malectin OS=Homo sapiens GN=MLEC PE=1 SV=1 - [MLEC_HUMAN]	47.26	1	15	15	665	292	32.2136	5.41455
Q9UKI2	Cdc42 effector protein 3 OS=Homo sapiens GN=CDC42EP3 PE=1 SV=1 - [BORG2_HUMAN]	47.24	1	8	8	129	254	27.6608	5.78271
P05556	Integrin beta-1 OS=Homo sapiens GN=ITGB1 PE=1 SV=2 - [ITB1_HUMAN]	47.24	1	35	36	1163	798	88.357	5.38916
P61218	DNA-directed RNA polymerases I, II, and III subunit RPABC2 OS=Homo sapiens GN=POLR2F PE=1 SV=1 - [RPAB2_HUMAN]	47.24	1	5	5	54	127	14.469	4.22119
Q96G03	Phosphoglucomutase-2 OS=Homo sapiens GN=PGM2 PE=1 SV=4 - [PGM2_HUMAN]	47.22	1	29	30	689	612	68.2404	6.72705
Q9H5Q4	Dimethyladenosine transferase 2, mitochondrial OS=Homo sapiens GN=TFB2M PE=1 SV=1 - [TFB2M_HUMAN]	47.22	1	18	18	327	396	45.3198	9.18799
Q99613	Eukaryotic translation initiation factor 3 subunit C OS=Homo sapiens GN=EIF3C PE=1 SV=1 - [EIF3C_HUMAN]	47.21	2	49	49	1202	913	105.278	5.68115
O60749	Sorting nexin-2 OS=Homo sapiens GN=SNX2 PE=1 SV=2 - [SNX2_HUMAN]	47.21	1	19	22	564	519	58.4347	5.12256
Q5JSH3	WD repeat-containing protein 44 OS=Homo sapiens GN=WDR44 PE=1 SV=1 - [WDR44_HUMAN]	47.21	1	32	33	508	913	101.304	5.45264
Q8TAT6	Nuclear protein localization protein 4 homolog OS=Homo sapiens GN=NPLOC4 PE=1 SV=3 - [NPL4_HUMAN]	47.2	1	29	30	544	608	68.0769	6.37939
Q96NB2	Sideroflexin-2 OS=Homo sapiens GN=SFXN2 PE=1 SV=2 - [SFXN2_HUMAN]	47.2	1	13	14	220	322	36.2077	9.40771
P53680	AP-2 complex subunit sigma OS=Homo sapiens GN=AP2S1 PE=1 SV=2 - [AP2S1_HUMAN]	47.18	1	7	7	239	142	17.0067	6.17627
Q14203	Dynactin subunit 1 OS=Homo sapiens GN=DCTN1 PE=1 SV=3 - [DCTN1_HUMAN]	47.18	3	48	53	823	1278	141.607	5.80811
Q2TAY7	WD40 repeat-containing protein SMU1 OS=Homo sapiens GN=SMU1 PE=1 SV=2 - [SMU1_HUMAN]	47.17	3	21	22	442	513	57.5072	7.18115
P06746	DNA polymerase beta OS=Homo sapiens GN=POLB PE=1 SV=3 - [DPOLB_HUMAN]	47.16	1	14	15	269	335	38.1538	8.95361
P00403	Cytochrome c oxidase subunit 2 OS=Homo sapiens GN=MT-CO2 PE=1 SV=1 - [COX2_HUMAN]	47.14	1	11	11	1343	227	25.5482	4.81787
Q9H089	Large subunit GTPase 1 homolog OS=Homo sapiens GN=LSG1 PE=1 SV=2 - [LSG1_HUMAN]	47.11	1	26	28	358	658	75.1784	6.37939
Q96DV4	39S ribosomal protein L38, mitochondrial OS=Homo sapiens GN=MRPL38 PE=1 SV=2 - [RM38_HUMAN]	47.11	1	18	18	362	380	44.5684	7.53271
Q8N5M1	ATP synthase mitochondrial F1 complex assembly factor 2 OS=Homo sapiens GN=ATPAF2 PE=1 SV=1 - [ATPF2_HUMAN]	47.06	1	9	9	188	289	32.7519	7.09326
Q93052	Lipoma-preferred partner OS=Homo sapiens GN=LPP PE=1 SV=1 - [LPP_HUMAN]	47.06	1	28	30	678	612	65.7038	7.37158
P57740	Nuclear pore complex protein Nup107 OS=Homo sapiens GN=NUP107 PE=1 SV=1 - [NU107_HUMAN]	47.03	1	34	34	563	925	106.307	5.42725
Q9Y276	Mitochondrial chaperone BCS1 OS=Homo sapiens GN=BCS1L PE=1 SV=1 - [BCS1_HUMAN]	47.02	1	14	15	241	419	47.5045	8.49951
Q9HCS7	Pre-mRNA-splicing factor SYF1 OS=Homo sapiens GN=XAB2 PE=1 SV=2 - [SYF1_HUMAN]	47.02	1	29	31	384	855	99.9464	6.22705
P63272	Transcription elongation factor SPT4 OS=Homo sapiens GN=SUPT4H1 PE=1 SV=1 - [SPT4H_HUMAN]	47.01	1	4	4	66	117	13.1845	8.06006
O95164	Ubiquitin-like protein 3 OS=Homo sapiens GN=UBL3 PE=1 SV=1 - [UBL3_HUMAN]	47.01	1	5	5	31	117	13.1487	6.771
Q96A33	Coiled-coil domain-containing protein 47 OS=Homo sapiens GN=CCDC47 PE=1 SV=1 - [CCD47_HUMAN]	47	1	26	26	955	483	55.8383	4.86865
P52815	39S ribosomal protein L12, mitochondrial OS=Homo sapiens GN=MRPL12 PE=1 SV=2 - [RM12_HUMAN]	46.97	1	7	7	554	198	21.3346	8.86572
Q9BQ52	Zinc phosphodiesterase ELAC protein 2 OS=Homo sapiens GN=ELAC2 PE=1 SV=2 - [RNZ2_HUMAN]	46.97	1	28	29	470	826	92.1602	7.89893
Q99836	Myeloid differentiation primary response protein MyD88 OS=Homo sapiens GN=MYD88 PE=1 SV=1 - [MYD88_HUMAN]	46.96	2	11	11	89	296	33.212	6.15088
Q8NFU3	Thiosulfate sulfurtransferase/rhodanese-like domain-containing protein 1 OS=Homo sapiens GN=TSTD1 PE=1 SV=3 - [TSTD1_HUMAN]	46.96	1	7	7	87	115	12.5224	6.07471
Q9H0D6	5'-3' exoribonuclease 2 OS=Homo sapiens GN=XRN2 PE=1 SV=1 - [XRN2_HUMAN]	46.95	1	37	39	603	950	108.513	7.47412
Q9Y5P6	Mannose-1-phosphate guanyltransferase beta OS=Homo sapiens GN=GMPPB PE=1 SV=2 - [GMPPB_HUMAN]	46.94	1	14	14	191	360	39.8086	6.60986
P82094	TATA element modulatory factor OS=Homo sapiens GN=TMF1 PE=1 SV=2 - [TMF1_HUMAN]	46.94	1	43	44	605	1093	122.767	4.91943
Q9Y5J1	U3 small nucleolar RNA-associated protein 18 homolog OS=Homo sapiens GN=UTP18 PE=1 SV=3 - [UTP18_HUMAN]	46.94	1	19	19	336	556	61.9644	8.76318
Q9UKV8	Protein argonaute-2 OS=Homo sapiens GN=AGO2 PE=1 SV=3 - [AGO2_HUMAN]	46.92	1	26	33	439	859	97.1459	9.18799
P08237	ATP-dependent 6-phosphofructokinase, muscle type OS=Homo sapiens GN=PFKM PE=1 SV=2 - [PFKAM_HUMAN]	46.92	1	25	32	622	780	85.1284	7.98682
Q9NTX5	Ethylmalonyl-CoA decarboxylase OS=Homo sapiens GN=ECHDC1 PE=1 SV=2 - [ECHD1_HUMAN]	46.91	1	12	12	335	307	33.6765	8.20654
P40938	Replication factor C subunit 3 OS=Homo sapiens GN=RFC3 PE=1 SV=2 - [RFC3_HUMAN]	46.91	1	12	15	141	356	40.5299	8.33838
P82912	28S ribosomal protein S11, mitochondrial OS=Homo sapiens GN=MRPS11 PE=1 SV=2 - [RT11_HUMAN]	46.91	1	7	7	137	194	20.6029	10.814
Q07812	Apoptosis regulator BAX OS=Homo sapiens GN=BAX PE=1 SV=1 - [BAX_HUMAN]	46.88	1	7	7	145	192	21.1708	5.22412
Q8WVQ1	Soluble calcium-activated nucleotidase 1 OS=Homo sapiens GN=CANT1 PE=1 SV=1 - [CANT1_HUMAN]	46.88	1	15	15	199	401	44.8117	6.0874
Q14738	Serine/threonine-protein phosphatase 2A 56 kDa regulatory subunit delta isoform OS=Homo sapiens GN=PPP2R5D PE=1 SV=1 - [2A5D_HUMAN]	46.84	1	23	27	395	602	69.9474	8.1333
Q9Y5Z4	Heme-binding protein 2 OS=Homo sapiens GN=HEBP2 PE=1 SV=1 - [HEBP2_HUMAN]	46.83	1	8	8	194	205	22.8612	4.62744
Q8TF74	WAS/WASL-interacting protein family member 2 OS=Homo sapiens GN=WIPF2 PE=1 SV=1 - [WIPF2_HUMAN]	46.82	1	15	15	180	440	46.2602	10.9312
Q9Y343	Sorting nexin-24 OS=Homo sapiens GN=SNX24 PE=1 SV=1 - [SNX24_HUMAN]	46.75	1	7	7	38	169	19.8054	7.23975
Q9HCU8	DNA polymerase delta subunit 4 OS=Homo sapiens GN=POLD4 PE=1 SV=1 - [DPOD4_HUMAN]	46.73	1	4	4	51	107	12.4253	6.771
Q07666	KH domain-containing, RNA-binding, signal transduction-associated protein 1 OS=Homo sapiens GN=KHDRBS1 PE=1 SV=1 - [KHDR1_HUMAN]	46.73	1	18	23	676	443	48.1972	8.66064
Q9BRJ2	39S ribosomal protein L45, mitochondrial OS=Homo sapiens GN=MRPL45 PE=1 SV=2 - [RM45_HUMAN]	46.73	3	13	14	321	306	35.3281	9.02686
Q13409	Cytoplasmic dynein 1 intermediate chain 2 OS=Homo sapiens GN=DYNC1I2 PE=1 SV=3 - [DC1I2_HUMAN]	46.71	1	24	24	550	638	71.4121	5.19873
Q86U38	Nucleolar protein 9 OS=Homo sapiens GN=NOP9 PE=1 SV=1 - [NOP9_HUMAN]	46.7	1	23	26	531	636	69.3945	7.28369
O14828	Secretory carrier-associated membrane protein 3 OS=Homo sapiens GN=SCAMP3 PE=1 SV=3 - [SCAM3_HUMAN]	46.69	1	14	14	236	347	38.2623	7.63525
P10515	Dihydrolipoyllysine-residue acetyltransferase component of pyruvate dehydrogenase complex, mitochondrial OS=Homo sapiens GN=DLAT PE=1 SV=3 - [ODP2_HUMAN]	46.68	1	31	31	1171	647	68.9531	7.84033
Q9BYX7	Putative beta-actin-like protein 3 OS=Homo sapiens GN=POTEKP PE=5 SV=1 - [ACTBM_HUMAN]	46.67	2	4	24	1869	375	41.9888	6.32861
Q5SSJ5	Heterochromatin protein 1-binding protein 3 OS=Homo sapiens GN=HP1BP3 PE=1 SV=1 - [HP1B3_HUMAN]	46.65	1	35	36	1107	553	61.1693	9.67139
Q15291	Retinoblastoma-binding protein 5 OS=Homo sapiens GN=RBBP5 PE=1 SV=2 - [RBBP5_HUMAN]	46.65	1	17	17	292	538	59.1157	5.09717
Q7L523	Ras-related GTP-binding protein A OS=Homo sapiens GN=RRAGA PE=1 SV=1 - [RRAGA_HUMAN]	46.65	1	3	13	380	313	36.5426	7.72314
[truncated: 5,218 more rows]
